# Supplementary material for: The Encyclopedia of Proteome Dynamics: the KinoViewer
Source: Bioinformatics. 2018 Sep 19;35(8):1441–2. doi: 10.1093/bioinformatics/bty823 (PMC6477970; doi:10.1093/bioinformatics/bty823)
Supplement: Supplementary Data [file bty823_supp.zip]

Archive with 6 entries (5 files):
- bty823-Suppl_data/
- bty823-Suppl_data/bty823_Protein_fold_change_example.csv
- bty823-Suppl_data/bty823_supplemental_data.docx
- bty823-Suppl_data/bty823_uniprot_gene_example.csv
- bty823-Suppl_data/bty823_ensembl_gene_example.csv
- bty823-Suppl_data/bty823_kinases_mapping.csv
