# Supplementary material for: The Encyclopedia of Proteome Dynamics: the KinoViewer
Source: Bioinformatics. 2018 Sep 19;35(8):1441–2. doi: 10.1093/bioinformatics/bty823 (PMC6477970; doi:10.1093/bioinformatics/bty823)
Supplement: Supplementary Data [file bty823_supp.zip › bty823-Suppl_data/bty823_Protein_fold_change_example.csv]

protein	log2 fold change
A0JNT9;A0JNT9-3	-0.030068999
A1A5B6	-0.110660002
A2A3V1	2.265700102
A2A432;A2A432-2	-0.269129992
A2A4P0	0.366279989
A2A5K6	0.219809994
A2A5R2	0.077944003
A2A699	1.334800005
A2A6A1;A2AKY4	-0.504840016
A2A6Q5;A2A6Q5-3;A2A6Q5-2	-0.125060007
A2A791-2;A2A791	0.307980001
A2A8U2-2;A2A8U2-3;A2A8U2	0.097172
A2A8Z1;A2A8Z1-2	0.194470003
A2A9C3;A2A9C3-2	0.561590016
A2AA28	0.644749999
A2AB59	-0.509239972
A2AB59-2	0.438069999
A2ABV5;A2ABV5-2;A2ABV5-4;A2ABV5-3	-0.258069992
A2ACJ2	0.358749986
A2ADA5;A2ADA5-2;A2ADA5-3	1.152899981
A2ADY9	0.302190006
A2AF47	0.122079998
A2AG58;A2AG58-2	0.286190003
A2AGH6-2;A2AGH6;A2AGH6-3	-0.077714004
A2AGL3-2;A2AGL3	-0.078557998
A2AGT5-3;A2AGT5;A2AGT5-2	-0.241909996
A2AH22-2;A2AH22-6;A2AH22;A2AH22-5;A2AH22-7;A2AH22-3;A2AH22-4	0.036708001
A2AHC3;A2AHC3-2	0.124839999
A2AHL1-2;A2AHL1	0.166710004
A2AI05-2;A2AI05;A2AI05-3	0.067069001
A2AI08	-0.104970001
A2AIL4	-1.32949996
A2AIV2;A2AIV2-2	-0.384810001
A2AJI0;A2AJI0-2	-0.282139987
A2AJK6;A2AJK6-3;A2AJK6-2	0.142220005
A2AJT4	-0.328000009
A2AKG8;A2AKG8-2;A2AKG8-3	0.214169994
A2AKX3;A2AKX3-2	0.304720014
A2AL36;A2AL36-2	0.209830001
A2ALW5;A2ALW5-2	-0.154589996
A2AM05-4;A2AM05;A2AM05-3	0.54253
A2AM29	-0.269560009
A2AN08-3;A2AN08;A2AN08-5;A2AN08-2;A2AN08-4	0.03559
A2APB8	0.250470012
A2APY7;A2APY7-2	-0.757969975
A2AQ19	0.133259997
A2AQP0	0.661499977
A2AR02	-0.292070001
A2ASS6;A2ASS6-2;A2ASS6-3	0.321729988
A2AUM9;REV__P97363	-0.188690007
A2AVZ9	0.815810025
A2AWA9;A2AWA9-2;A2AWA9-3	0.191049993
A2AWL7;A2AWL7-2;A2AWL7-3;A2AWL7-4	-0.200540006
A2AWT3;A2AWT3-2	-0.243540004
A2BDX3	-0.609529972
A2BE28-2;A2BE28	0.179800004
A2BH40;A2BH40-3;A2BH40-4;A2BH40-2	0.15377
A2CG63;A2CG63-2	0.332120001
A2RSJ4	-0.255890012
A2RSX7	0.335599989
A2RSY1-2;A2RSY1-3	-0.296149999
A2RSY6;A2RSY6-2;A2RSY6-3	-0.037521001
A2RT67	-0.367390007
A2RTL5	-0.197479993
A3KGB4	0.360540003
A3KGF7;A3KGF7-4;A3KGF7-2;A3KGF7-3	0.238260001
A3KGS3-2;A3KGS3	0.736060023
A3KGV1-2;A3KGV1-3;A3KGV1-4;A3KGV1;A3KGV1-7;A3KGV1-6;A3KGV1-5	-0.257889986
A3KMP2;A3KMP2-2	0.888570011
A6BLY7	0.980009973
A6H5Y3	-0.044918999
A6H5Z3;A6H5Z3-2	0.703980029
A6H611	-0.170560002
A6H619-2;A6H619	-0.251419991
A6H630;A6H630-2;A6H630-4;A6H630-3	-0.028270001
A6H687	-0.176499993
A6H6A9;A6H6A9-2;A6H6A9-4	0.139200002
A6H6A9-3	-0.208529994
A6H6T1	-0.673910022
A6H8H2-2;A6H8H2	-0.312180012
A6PWY4-2;A6PWY4;A6PWY4-3	0.150049999
A6X8Z5	0.088812001
A6X919;A6X919-3;A6X919-2	1.04279995
A8C756;A8C756-2;A8C756-3;A8C756-4;A8C756-5	0.286559999
B0V2N1-4;B0V2N1-3;B0V2N1-6;B0V2N1-2;B0V2N1;B0V2N1-5	0.80359
B1AQJ2	-0.445190012
B1AT66-2;B1AT66	0.372949988
B1AUR6;B1AUR6-2	-0.327809989
B1AVH7	-0.126269996
B1AVY7	-0.185039997
B1AVZ0	0.113420002
B1AX39;B1AX39-3	-0.080311999
B1AXD8	-0.432700008
B1AY10;B1AY10-2;B1AY10-3	0.001509
B1AY13;B1AY13-2	0.028727001
B1AZI6	-0.110299997
B1AZP2-2;B1AZP2;B1AZP2-3	0.031282
B2RQC2	-0.260710001
B2RQC6;B2RQC6-2	-0.040155001
B2RR83	0.042089999
B2RRE7	0.050088
B2RUP2-2;B2RUP2	-0.255970001
B2RUR8;Q8R554	-0.243430004
B2RWS6	0.103119999
B2RX14	0.410759985
B2RX88-4;B2RX88;B2RX88-2;B2RX88-3	-0.025642
B2RXC1;B2RXC1-2	0.090062998
B2RXR6	0.141599998
B2RXV4;B2RXV4-2	-0.184499994
B2RY04	0.481940001
B2RY56;Q499E5-3;Q499E5-2;Q499E5	0.013327
B7ZMP1;B7ZMP1-2	0.649269998
B7ZNG0-2;B7ZNG0	0.316439986
B8ZXI1;B8ZXI1-2	-0.268770009
B9EKI3	0.121189997
C3VPR6;C3VPR6-2	0.633090019
D0QMC3;O35368-2	0.038316
D3YXK1	0.517570019
D3YXK2	-0.180879995
D3YXS5	0.122330002
D3YZP9	-0.339139998
D3Z6Q9	-0.00212
D3Z7P3	0.169679999
D3Z7P3-2	0.092641003
E2JF22	-0.126599997
E9PZJ8;E9PZJ8-2	-0.339269996
E9PZM4	0.296070009
E9Q173	-2.746099949
E9Q1P8	-0.058991998
E9Q414	-0.476289988
E9Q555	-0.142130002
E9Q5F9-2;E9Q5F9	0.093732998
E9Q5G3	0.534370005
E9Q5K9-3;E9Q5K9-2;E9Q5K9	0.109049998
E9Q634	-0.808260024
E9Q6B2	-0.315499991
E9Q7F2	0.084400997
E9Q9A9;E9Q9A9-2	0.728399992
E9QAM5	-0.182569996
F6ZDS4	0.049754001
F8VQB6	-0.57595998
G3UYX5	2.170099974
G3X912	-0.759649992
G3X9K3	-0.332210004
G5E861;G5E861-2	0.182219997
G5E870;REV__Q8CAA7	-0.363330007
O08528;Q3TRM8	-0.157480001
O08529	-0.168369994
O08539-2;O08539;Q7TQF7	-0.227689996
O08547	-0.348630011
O08550	0.057032999
O08553;Q62188	0.013392
O08573-2;O08573	-0.530070007
O08579	0.359800011
O08580	-0.142930001
O08582	0.365509987
O08583;O08583-2;Q9JJW6-2;Q9JJW6	0.235919997
O08584	0.436320007
O08585	-0.567669988
O08586	-1.071200013
O08599;O08599-2	-0.264180005
O08600	-0.445109993
O08601;O08601-2	-0.008368
O08605	-0.062949002
O08609-3;O08609;O08609-2	0.209869996
O08638-2;O08638	-0.558879972
O08648-2;O08648	-0.423990011
O08663	-0.224219993
O08664	-0.155719995
O08688	0.210999995
O08709	0.330599993
O08715;O08715-4;O08715-6;O08715-2;O08715-5;O08715-3	0.074426003
O08734	-0.473580003
O08738	-0.047667
O08740	0.312059999
O08749	0.314159989
O08750	-0.680440009
O08756	-0.455300003
O08759	0.13154
O08760	0.286029994
O08784	0.11727
O08788-2;O08788	-0.040087
O08789	0.754729986
O08795-2;O08795	0.179399997
O08796	0.173219994
O08807	0.764559984
O08808	-0.019438
O08810	0.014857
O08811	-0.013069
O08848	-0.174099997
O08856	-0.203250006
O08863	0.509079993
O08900	0.510839999
O08901	-0.435539991
O08908	0.02988
O08912;Q8CF93;Q8CF93-2	0.28696999
O08914	0.476119995
O08915	0.170589998
O08917	0.497539997
O08919	0.822820008
O08992	-0.69532001
O08997	0.093764
O09000	0.159199998
O09005	-0.370730013
O09009;O09008	-0.434020013
O09012-2;O09012	-1.029700041
O09044;P60879	-0.612879992
O09061	0.095296003
O09101	-0.067758001
O09106	0.057463001
O09110;O09110-2	-1.291599989
O09111	0.524119973
O09117-2;O09117	-0.90625
O09126	-0.122309998
O09130	0.705609977
O09131;Q8K2Q2	0.683380008
O09159	0.001881
O09164	-0.004343
O09167	-0.095438004
O09172	-0.439969987
O09174	0.656650007
O35047	-0.261350006
O35066	0.486039996
O35071	-0.193010002
O35075	0.289240003
O35083	-0.181219995
O35099	-0.043067001
O35114	0.05235
O35126	-0.064043999
O35127	0.262300014
O35129	0.207320005
O35130	0.255199999
O35134	0.002982
O35143	0.916980028
O35144;O35144-2	0.376720011
O35149	1.189900041
O35166	-0.213980004
O35177;REV__Q80VV3	-1.250399947
O35185;Q99PV5	-0.029483
O35207;Q9CPY4	-0.052770998
O35215	-0.201179996
O35218	-0.001581
O35226;O35226-4	-0.072240002
O35226-2;O35226-3;O35226-5	-0.049885999
O35239	0.326669991
O35242	-0.091875002
O35250-2;O35250	0.112099998
O35261	-0.083034001
O35280;O35280-2	0.148190007
O35284	-0.274089992
O35286	0.055284999
O35295	0.096020997
O35309	0.355919987
O35316	-0.71991998
O35326	0.050783001
O35343	-0.248809993
O35344	-0.263139993
O35345	-0.072910003
O35350	0.406329989
O35368;O35368-3	0.332650006
O35379	-0.041457001
O35381;Q64G17	0.204860002
O35382	-0.247329995
O35386	-0.429710001
O35387	0.094071001
O35400;O35400-2	-1.379400015
O35405	-0.522780001
O35427	0.031279001
O35435	-0.036793999
O35448	-1.425300002
O35459	-0.513230026
O35465-2;O35465	0.0188
O35491	0.284990013
O35492	0.290010005
O35493;O35493-2	-0.28678
O35516-2;O35516	-0.203960001
O35551;O35551-3;O35551-6;O35551-2;O35551-5;O35551-4	0.40801999
O35593	-0.104330003
O35594	0.168439999
O35598	0.069748998
O35601;O35601-2	-0.256229997
O35604	0.244379997
O35609	-0.489069998
O35613	-0.154550001
O35621	-0.626429975
O35623	-0.167319998
O35625-2;O35625	-0.025948999
O35638	0.219400004
O35639	-0.884570003
O35643	0.036832999
O35648	0.001957
O35654	0.335940003
O35657	-0.134749994
O35658	0.145060003
O35671	-0.389990002
O35674	-0.14136
O35680	-0.743070006
O35683	0.684509993
O35684	-2.044199944
O35685	-0.081462003
O35691	-0.082567997
O35704	-0.548629999
O35710-2;O35710	-0.257889986
O35714-4;O35714-3;O35714;O35714-2	-0.650349975
O35716	0.457289994
O35717	-0.164279997
O35719-2;O35719	0.533749998
O35728	-0.729960024
O35730;O35730-2;O35730-3	0.55655998
O35737	0.153579995
O35841	0.185430005
O35855	0.044633001
O35857	-0.172079995
O35864	-0.108539999
O35874	-1.37530005
O35887	0.019904001
O35892;O35892-2	0.089590997
O35900	0.155880004
O35904;O35904-2;Q8BTI9	-0.322310001
O35943	0.195390001
O35954	0.763279974
O35955	0.042304002
O35972	0.525860012
O35973	-0.503009975
O35988	0.028115001
O54692	0.104529999
O54707	-0.219270006
O54709-2;O54709	0.613399982
O54734	-0.382270008
O54774	-0.115850002
O54781	-0.165619999
O54782	0.095393002
O54784	0.192680001
O54785-2;O54785;O54785-3	0.419609994
O54786	-0.161219999
O54786-2	0.184400007
O54790	0.716660023
O54824-2;O54824	0.317409992
O54825	0.15174
O54826	0.199499995
O54827	0.477459997
O54833	-0.143099993
O54836	-0.163399994
O54839-2;O54839	0.152869999
O54864;O54864-2;O54864-3	0.363609999
O54879	0.556850016
O54890	-0.179800004
O54910	0.141320005
O54916;O54916-4;O54916-3;O54916-2	0.31081
O54918-3;O54918-2;O54918	0.227899998
O54926;O54926-2	0.006334
O54940	0.871720016
O54941	-0.149969995
O54946;O54946-2;Q9QYI8;O35723	-0.273290008
O54950;Q91WG5-2;Q91WG5	0.225299999
O54956	0.23477
O54957	-0.381379992
O54962	0.431499988
O54967-2;O54967-3;O54967	-0.470750004
O54984	-0.279650003
O54988-2;O54988	0.050533999
O55013	-0.211930007
O55022	0.858529985
O55023	0.116810001
O55028	0.684729993
O55029	-0.280510008
O55033	0.380109996
O55047;O55047-3	0.157629997
O55047-2	0.126780003
O55091	-0.163289994
O55098	-0.060143001
O55102	-0.50278002
O55106	0.043216001
O55125	-0.366849989
O55126	0.337870002
O55128	0.012196
O55131;Q9DA97	0.051086999
O55135	-0.395099998
O55142	-0.426950008
O55143;O55143-2	-0.412999988
O55187;O55187-2	-0.149309993
O55201;O55201-2	-0.105619997
O55222	-0.225879997
O55229	0.693059981
O55230	0.853410006
O55234	-0.051217999
O55236	-0.348360002
O55242-2;O55242	-0.234400004
O70126	0.264829993
O70133;O70133-3	-0.044941999
O70133-2	0.530589998
O70152	0.084455997
O70157	0.517579973
O70172	-0.207350001
O70194	-0.316199988
O70201;O70201-2;O70201-3	0.011174
O70230;O70230-2;O70230-3	0.363889992
O70251	-0.417519987
O70252	-0.36432001
O70274	-0.480509996
O70279	0.308530003
O70293-2;O70293;Q8VEB1;O70291	0.651350021
O70305-3;O70305-2;O70305	0.096901
O70309;O70309-2	0.321940005
O70310	-0.229699999
O70311	-0.061962999
O70318	0.050291002
O70325-2;O70325;Q91XR9	0.029015999
O70333	-0.436080009
O70338	0.338140011
O70348	0.585979998
O70370	0.700219989
O70378	-0.211209998
O70394	-0.250079989
O70400	0.326020002
O70404	-0.310490012
O70422	0.176449999
O70433	-0.921010017
O70435	0.181850001
O70439	-0.571730018
O70443	0.084849998
O70445	-0.43562001
O70456	0.884429991
O70469	-0.097833
O70472	0.335449994
O70475	-0.29877001
O70477	-0.922630012
O70479	-1.229799986
O70480	-0.29569
O70481	-0.400790006
O70492	-0.151130006
O70493	0.351090014
O70494-3;O70494-2;O70494	0.254979998
O70496	0.411790013
O70503;O70503-2	0.069734
O70546;O70546-2;P79457	-0.051385999
O70551;Q9Z0G2	-0.203820005
O70566	-0.908990026
O70579	-0.27542001
O70591	0.065774001
O88271	-0.041347001
O88286;O88286-4	-0.439399987
O88286-3;O88286-2	-0.059955001
O88291;O88291-2	0.069753997
O88307	0.111479998
O88342	0.015597
O88351	-0.368389994
O88379	-0.307220012
O88384	-0.200969994
O88396	-0.257640004
O88413	-0.46864
O88425	-0.16313
O88441	0.239570007
O88447	-0.02299
O88448	0.104570001
O88455	0.010069
O88456;Q9D7J7	-0.016214
O88466;O88466-2;O88466-3	-0.228489995
O88485-2;O88485	-1.174100041
O88487	-0.023561001
O88491;Q6P2L6-3	-0.274019986
O88508;O88508-2	-0.046636
O88512	0.186069995
O88513	0.10266
O88520	-0.428739995
O88522	0.375559986
O88531	1.020200014
O88532	-0.061459001
O88543	0.068870001
O88544	-0.082668997
O88545	0.158910006
O88554	-0.247309998
O88559;O88559-2	0.245790005
O88569;O88569-2;O88569-3	0.466219991
O88574	-0.967199981
O88587-2;O88587	0.415199995
O88597	0.092448004
O88622;O88622-2	0.068798997
O88627	1.061100006
O88630	0.200959995
O88653	-0.062364999
O88665	-0.113860004
O88667	-0.256069988
O88668	-0.822239995
O88673	0.495550007
O88685	-0.161239997
O88693	0.667620003
O88696	0.219270006
O88697	0.245049998
O88700	-0.277280003
O88708;CON__Q2YDI2	0.155719995
O88712-2;O88712;O88712-3;P56546;P56546-2	0.200770006
O88736	-0.645229995
O88738;O88738-3;O88738-2	-0.548349977
O88746;O88746-2	-0.715550005
O88796	0.030887
O88811;O88811-2	-0.271279991
O88822	-0.675530016
O88842;O88842-2;P52734	0.360529989
O88843	0.783680022
O88844	-0.380980015
O88845;O88845-2;O88845-3	0.40011999
O88848;O88848-2	0.150049999
O88851	0.142949998
O88852	-0.316139996
O88855	-0.404449999
O88870	0.499309987
O88874	-0.383159995
O88878	-0.828960001
O88879;O88879-2	0.010872
O88890-2;O88890	0.1021
O88895;O88895-2	-0.034972999
O88907	0.104359999
O88908	-0.452960014
O88939;O88939-2	-0.0779
O88942-3;O88942-2;O88942	-0.268480003
O88952;O88951;Q8JZS0	0.621850014
O88958	0.296310008
O88967	0.053823002
O88974;O88974-4;O88974-7;O88974-2;O88974-5;O88974-6;O88974-3	-0.856649995
O88983	-0.494859993
O88986	-0.023336999
O89017	0.299010009
O89023	0.092649996
O89032-2;O89032;O89032-3	-0.635360003
O89033	-0.719510019
O89050	-0.337709993
O89051	-0.048884001
O89053;Q920M5-3;Q920M5-2;Q920M5;Q920M5-4	0.135920003
O89079	-0.29501
O89086	0.363180012
O89090;O89090-2;Q9ESX2;Q9JHX2;Q64HY3-2;Q64HY3;Q8BMJ8	0.012677
O89098	0.945990026
O89100	0.117990002
O89103	-2.092200041
O89109	1.515900016
O89110	0.25334999
O89112	0.00465
O89113	0.610930026
O89114	-1.774099946
O89116	-0.078013003
P00375	0.441430002
P00405	0.299580008
P00493	0.078631997
P00860	-1.696400046
P00920	1.428599954
P01108	-0.558350027
P01580	-1.80309999
P01590	-0.190310001
P01592	0.273970008
P01631	0.294440001
P01731	0.764569998
P01757;P01756;P06330	0.079135999
P01831	-0.063383996
P01837	-0.52354002
P01843	0.607800007
P01849	1.475000024
P01852;P01851	0.919170022
P01872;P01872-2	0.245450005
P01887	0.478509992
P01898	-1.312899947
P01899;P01897;P01896	0.678369999
P01900;P01895-2;P01895	-1.111799955
P01901;P14428;P03991;P04223	0.266609997
P01902	0.565519989
P01942	0.598479986
P02340	-0.10543
P02468	-0.470829993
P02798	-2.245500088
P02802	-0.746370018
P03888	-0.042996
P03899	0.775820017
P03930	0.296000004
P03958	-0.129189998
P03975	-0.447899997
P03995-2;P03995	0.566420019
P04104;CON__Q7Z794	1.679399967
P04184	-0.083535001
P04187;P26262	-0.494879991
P04202	-0.362109989
P04213	0.426429987
P04223-2	0.008628
P04235	0.472140014
P04370-2;P04370;P04370-14;P04370-8;P04370-13;P04370-6;P04370-7;P04370-5;P04370-11;P04370-9;P04370-10;P04370-4	-0.76481998
P04441-2;P04441	1.759600043
P04627	0.01297
P04925	-0.202590004
P05063	-0.39594999
P05064	-0.636940002
P05132;P05132-2	0.065094002
P05201	-0.136460006
P05202	0.159689993
P05213	-0.712149978
P05533	-0.524150014
P05555-2;P05555	0.734179974
P05627	-0.086427003
P06151;P00342	-0.213689998
P06240	0.284720004
P06339	-0.043168999
P06537;P06537-3;P06537-2;P06537-4	0.627340019
P06745	-0.590110004
P06795;P21447	-0.358559996
P06797	0.049570002
P06800-2;P06800;P06800-3	-0.185929999
P06801	-1.085500002
P06803-2;P06803;P58750	0.574630022
P06876	-0.390029997
P07091	-0.045256998
P07356	-0.404909998
P07607	-0.172470003
P07742	-0.593800008
P07901	-0.210930005
P07903	-0.1699
P08003	-0.019308999
P08030	-0.223069996
P08042-2;P08042	0.467229992
P08113	-0.250710011
P08207	-0.265689999
P08228	0.021617001
P08249;REV__Q9DB26	0.093748003
P08414	0.037103999
P08551	-0.018708
P08553	-0.680499971
P08556	0.033171002
P08752;B2RSH2;P18872-2;P18872	-0.019118
P08775	0.146170005
P08882	1.107300043
P08884;P08883	-0.284649998
P08920	-0.144250005
P09041	-0.142379999
P09055;P09055-2	0.050216999
P09056	0.321319997
P09103	-0.393979996
P09225	-0.332509995
P09405	0.069022998
P09411	-0.098160997
P09450	0.200509995
P09528	-0.217250004
P09542;P05977-2;P05977	0.312070012
P09602	0.942250013
P09671	0.324910015
P09793	0.123960003
P09925	0.200580001
P09926	-0.504580021
P0C0A3	0.070119999
P0C0S6	0.585969985
P0C6F1	-0.161239997
P0C7N9	-0.342750013
P0C872	1.462900043
P0C8B4	-0.575879991
P0C913	-0.173610002
P0CB42	0.50029999
P0CG15	0.785440028
P0CL69	-0.484569997
P0CW03;P0CW02	1.834499955
P0DJE0	0.302549988
P0DJF2	0.660149992
P10107	-0.387380004
P10126	-0.214469999
P10300	0.151879996
P10404;P11370	0.348710001
P10417-2;P10417	0.179350004
P10518	-0.233160004
P10605	-0.92730999
P10630;P10630-2	-0.004075
P10639	0.211889997
P10649;Q80W21;P15626;O35660	0.252440006
P10711;P10711-2;Q9QVN7	-0.051922999
P10755;Q60585	-0.565230012
P10820	-1.156999946
P10852	-0.655910015
P10922	0.027720001
P10923	-0.616959989
P11031	0.334250003
P11032-2;P11032	0.730549991
P11033	-0.029828001
P11103;P11103-2	0.064736001
P11157	-0.918980002
P11276	0.053188998
P11352	0.20228
P11416-2;P11416;P22605-4;P22605-3;P22605-2;P22605	-0.097663999
P11438	0.418489993
P11440	0.155990005
P11499	-0.210879996
P11531	-0.158460006
P11835	0.120820001
P11881-3;P11881;P11881-7;P11881-5;P11881-4;P11881-2;P11881-8;P11881-6	0.222200006
P11942	-7.20E-05
P11983;P11983-2	-0.103840001
P12265	-0.49526
P12367	-0.06126
P12382	-0.483220011
P12399	0.695580006
P12400	-0.481590003
P12787	0.347409993
P12804	0.36421001
P12815;P12815-2	-0.139379993
P12970	-0.22958
P12979	0.196199998
P13011;P13516	-0.125719994
P13020-2;P13020	-0.499049991
P13366	-1.682999969
P13379	-0.413029999
P13405	0.199290007
P13439	0.151490003
P13597-2;P13597	-0.018345
P13609	0.427940011
P13705	0.768819988
P13808-2;P13808-3;P13808;P16283-2;P16283-3;P13808-4;P13808-5;P16283	0.224370003
P13864;P13864-2	-0.28233999
P14069	0.382569999
P14115	-0.490570009
P14131	-0.067711003
P14148	-0.341410011
P14152	0.211510003
P14206	-0.255870014
P14211	-0.40309
P14426	-0.01145
P14427	-0.549899995
P14429	-0.009954
P14430;P14432	0.088885002
P14434;P14438;P14437;P14436;P14435;P23150;P04228;P01910;P04227	1.116799951
P14483;P06343;P01921;P06346;P06344;P06342;P18469	1.451799989
P14576;P14576-2	-0.275810003
P14685	-0.034318998
P14719	-0.318800002
P14733	0.244749993
P14824	0.000381
P14869	-0.009362
P14901	-2.80369997
P15066	0.348760009
P15105	-0.057376001
P15261	0.495869994
P15307	-0.232439995
P15314	0.039692
P15379-2;P15379-3;P15379-6;P15379-11;P15379-5;P15379-10;P15379-9;P15379-4;P15379-8;P15379-7;P15379;P15379-12;P15379-13	0.527119994
P15532	0.316210002
P15533;P15533-2	-0.159020007
P15535-2;P15535	-1.010499954
P15702	-0.003614
P15806-2;P15806	0.174930006
P15864	0.656880021
P15920	-0.249080002
P16045	-0.048036002
P16110	-0.803610027
P16125	-0.356260002
P16254	0.115999997
P16297	0.009372
P16330-2;P16330	0.296090007
P16332	0.024637001
P16382;P16382-2;P16382-3	-0.160050005
P16460	-0.70253998
P16546	-0.029433999
P16627	-0.116400003
P16675	0.404089987
P16858	-0.349319994
P16872	-0.174239993
P16951-2;P16951;P16951-3	0.207749993
P17012;P23607	1.505900025
P17047-3;P17047;P17047-2	-0.076102003
P17095	0.007079
P17095-1	0.808070004
P17156	-0.639370024
P17182	0.094498999
P17183	0.296449989
P17225	0.319990009
P17426-2;P17426	-0.35710001
P17427	-0.180810004
P17439	0.434680015
P17563;Q63836	-0.595939994
P17665	0.42978999
P17710-3;P17710-4;P17710;P17710-2	-0.376830012
P17742	-0.010228
P17751	-0.120169997
P17809	-0.774559975
P17918	0.163279995
P18052-2;P18052	0.145579994
P18155	-0.704180002
P18181	0.397590011
P18242	-0.12985
P18337	2.360800028
P18572-2;P18572	-0.538519979
P18608	0.517459989
P18653;Q811L6-2;Q9R1L5;Q60592	-0.264230013
P18654	-0.037021998
P18760	0.285869986
P18893	-0.688069999
P19096	-0.661440015
P19157;P46425	0.312409997
P19182	-1.976099968
P19246;REV__Q7TPM1	0.189510003
P19253	-0.188899994
P19426-2;P19426	0.455850005
P19536	0.520770013
P19783	0.031314999
P19973;P19973-2	0.617470026
P20029	-0.239950001
P20060	0.401010007
P20065-2;P20065	0.766390026
P20108	0.120930001
P20152;P15331-3;P15331;P15331-2;P46660	0.23184
P20334	-1.440500021
P20444	0.278780013
P20664	0.429939985
P20693-3;P20693-2;P20693	-0.519420028
P21107	0.442310005
P21107-2	0.415300012
P21126	-0.330130011
P21271;P21271-3	4.364799976
P21278;P27600	-0.059905
P21279	0.416689992
P21460	1.499600053
P21550	0.207650006
P21619;P21619-2	0.180910006
P21956-2;P21956	1.609300017
P21958	0.183349997
P21981	0.83634001
P21995	-0.490189999
P22315	0.135879993
P22366;P22366-2	-0.282950014
P22646	0.480010003
P22682	0.193660006
P22892	-0.465840012
P22907-2;P22907	0.026277
P22935	1.831900001
P23116	-0.391739994
P23188	-0.867449999
P23198	0.371890008
P23249	-0.18423
P23298	-0.433039993
P23336-2;P23336-3;P23336	1.032899976
P23475	0.431580007
P23492	0.309740007
P23506;P23506-2	0.426580012
P23591	0.070915997
P23611	0.378989995
P23708-2;P23708	0.136869997
P23780;Q8VC60	0.492309988
P23819;P23819-4;P23819-3	1.234300017
P23949;P23950	-0.697920024
P24063	0.387279987
P24161;P29020	0.005586
P24270	-0.391519994
P24288	-2.118000031
P24369	0.245159999
P24452	0.178489998
P24527	0.003641
P24547	-0.216120005
P24604-4;P24604-5;P24604-3;P24604;P24604-2;P24604-6;REV__P27090	0.213379994
P24668	-0.352759987
P24788;P24788-2	-0.108110003
P24860	-0.096704997
P25119	-0.944029987
P25206	0.056306999
P25425-10;P25425-4;P25425-7;P25425-9;P25425-11;P25425-8;P25425-3;P25425-6;P25425-2;P25425-5;P25425;P25425-12;P31362;Q00196-4;Q00196-6;Q00196;Q00196-2;Q00196-3;Q00196-7;Q00196-5	0.281100005
P25444	-0.345010012
P25799;P25799-3;P25799-2;P25799-5;P25799-4;P25799-6;P25799-7	0.415560007
P25911-2;P25911;P16277	0.168170005
P25916	-0.156069994
P25976;P25976-2	0.138150007
P26011	0.380190015
P26039	0.032825999
P26040	-0.137999997
P26041	0.265480012
P26043	0.074015997
P26187	-0.20871
P26231;Q65CL1	-0.436789989
P26323;P81270-3;P81270-2;P81270-4;P81270	-0.399780005
P26350	0.271530002
P26369	-0.016263001
P26443	0.360350013
P26450;Q64143	-0.327210009
P26516	-0.178990006
P26638	-0.569500029
P26645	-0.546039999
P26883;Q9Z2I2	0.469709992
P27046	-0.030146999
P27048;P63163	-0.032772001
P27546-2;P27546;P27546-3;P27546-4	-0.148489997
P27577;P15037	0.411359996
P27601	-0.009966
P27612	-0.117590003
P27641	0.357950002
P27659	-0.056093998
P27661	0.079870999
P27699-10;P27699-2;P27699-8;P27699-7;P27699-6;P27699-5;P27699-4;P27699-3;P27699-9;P27699	-0.871659994
P27773;A2AJN7	-0.173050001
P27782;P27782-2;Q924A0-9;Q00417-2;Q00417;Q924A0-2;Q924A0-3;Q924A0;Q924A0-8;Q924A0-4;Q9Z1J1	0.413190007
P27808	-0.112429999
P27870	-0.145909995
P28028;P28028-2	0.399760008
P28033-3;P28033;P28033-2	-0.082610004
P28063	-0.133489996
P28076	0.52719003
P28184	-1.775400043
P28271	-0.041196998
P28352	0.615580022
P28474;Q64437	-0.236900002
P28574	-0.054963998
P28656	0.039174002
P28658	0.016477
P28659-2;P28659-3;P28659;P28659-4	0.079185002
P28660;P28660-2	0.817920029
P28667	-0.51977998
P28704-2;P28704	0.461400002
P28740;P28740-1	-0.018022999
P28740-2	-0.318650007
P28741	-0.440129995
P28798	0.487459987
P28843	0.805069983
P28867;P28867-2;REV__Q6ZPL9	-0.225840002
P29037	0.089936003
P29341	0.004385
P29351;P29351-2;P29351-3	0.080107003
P29352	-0.000384
P29387	-0.682309985
P29391;P49945	-0.20318
P29416	-0.084415004
P29452	-0.075309999
P29594	0.511460006
P29595	0.336290002
P29758	-0.373860002
P30276	-0.335979998
P30280	-0.70529002
P30282	-1.007400036
P30285	-0.104510002
P30306	0.064144
P30412	-0.621190012
P30415	-0.127110004
P30416	-0.304890007
P30658	0.322019994
P30681	0.281309992
P31001	-0.276479989
P31041	0.593789995
P31230	-0.265049994
P31266-2;P31266	0.186470002
P31324	-0.108560003
P31750;Q9WUA6-2;Q9WUA6	0.131129995
P31786	0.23443
P31938	-0.311280012
P32020-2;P32020	0.299389988
P32037	-0.737760007
P32067	-0.082186997
P32233	-0.112810001
P32883-2;P32883	-0.679719985
P32921-2;P32921	0.130689994
P33174	0.113770001
P33215;P33215-2	0.222619995
P33609	0.22168
P33610	-0.035537001
P33611	0.248060003
P34022	0.184039995
P34884	0.247409999
P34902	0.327399999
P35123	-0.282779992
P35235;P35235-2	0.080366001
P35276;P62823	-0.229619995
P35278;Q91Z61;Q5PR73	0.080868997
P35279	-0.028751001
P35279-2;P61294	-0.108599998
P35282	-0.005744
P35285	0.617030025
P35288	0.978919983
P35290	-0.097427003
P35293	-0.092979997
P35294	0.524479985
P35330	1.14349997
P35343	0.116410002
P35486	0.021610999
P35505	0.29539001
P35545	-0.506910026
P35550	0.087560996
P35564	-0.133509994
P35585;Q9WVP1;Q9WVP1-2	-0.11383
P35601-2;P35601	0.091720998
P35689	0.491459996
P35700	0.40448001
P35761-2;P35761	-0.093419001
P35762	-0.680310011
P35821	-0.072123997
P35831	-0.58543998
P35922-3;P35922-9;P35922-2;P35922;P35922-8;P35922-7;P35922-5;P35922-4;P35922-6;P35922-11;P35922-10;P35922-12	-0.118479997
P35951	-0.880159974
P35979	-0.397309989
P35980	-0.235009998
P36371	0.191750005
P36536	-0.070175998
P36552	-0.377020001
P36916;P36916-2	-0.232199997
P36993-2;P36993-4;P36993;P36993-3;P36993-5	0.060768001
P37040	-0.524940014
P37217	-0.42949
P37913	0.138850003
P38060;Q8JZS7	-0.141139999
P38647	-0.29697001
P39053-5;P39053-3;P39053-2;P39053-6;P39053-4;P39053	-0.682229996
P39054-2;P39054	-0.084045
P39098-2;P39098	0.283149987
P39428	0.075606003
P39429;P39429-2	0.178299993
P39688	4.480999947
P39688-2;Q04736	0.137759998
P39689	-0.995410025
P39749	0.281410009
P40124	0.137679994
P40142	-0.022910001
P40201	-0.193540007
P40237	-0.229980007
P40336;P40336-2	0.190569997
P40338	-0.403910011
P40630-2;P40630;REV__Q921G6	0.715399981
P40694	0.114370003
P41105	-0.122390002
P41155	-0.123829998
P41158	0.349220008
P41216	-0.854439974
P41230-2;P41230;P41230-3;Q62240;Q62240-4;Q62240-2;Q62240-3	0.306589991
P41234	0.184019998
P41241	0.135680005
P41242-3;P41242;P41242-2	1.383299947
P41272	0.366580009
P41438-2;P41438	-0.096215002
P41971	0.509850025
P42125	0.169469997
P42128	0.316489995
P42208	-0.406899989
P42209;P28661-4;P28661-2;P28661;P28661-6;P28661-5;P28661-3	0.200870007
P42225	0.693530023
P42227;P42227-2	-0.318300009
P42227-3	-0.325309992
P42228	0.154249996
P42230	0.331809998
P42232	0.25255999
P42337	-0.822220027
P42567;P42567-2	0.270639986
P42669	0.24808
P42859;P42859-2	-0.197479993
P42932	-0.095291004
P43024	0.464679986
P43247	-0.002335
P43274;Q07133	0.312779993
P43275	-0.217840001
P43276	0.656310022
P43277	0.373149991
P43346	0.017349999
P43404;P43404-2;P43404-3	-0.386669993
P43406	-0.957849979
P43883	-0.44137001
P45376	0.132719994
P45377	0.37064001
P45481	-0.12342
P45591	-0.188690007
P45700	0.29795
P45878	-0.246160001
P45952	0.295379996
P46061	-0.18942
P46062	-0.326979995
P46414	0.10018
P46460	-0.100900002
P46467	-0.097193003
P46471	-0.217399999
P46638;P62492;Q9WTL2	0.091030002
P46656	-0.156399995
P46662;P46662-2	0.534839988
P46664;P28650;P28650-2	-0.126269996
P46718	-0.525829971
P46737;P46737-2	-0.089552
P46935	-0.514389992
P46978	0.000278
P47199	0.049600001
P47226-2;P47226	-0.083929002
P47738	0.77105999
P47740;P47739	0.35047999
P47741	-0.418749988
P47753	0.186399996
P47754	0.068461999
P47757-2;P47757-4;P47757	-0.183390006
P47758	-0.146819994
P47774	0.330339998
P47791-2;P47791	0.033434998
P47802	0.060653999
P47809	0.020307999
P47810	0.206750005
P47811;P47811-3;P47811-4;P47811-2	-0.144209996
P47856-2;P47856	-0.43513
P47857	-0.446469992
P47879	0.077477001
P47911	-0.075439997
P47915	-0.092766002
P47930;P47930-2	-0.75801003
P47941	0.032790001
P47955	-0.008256
P47962	-0.199589998
P47963	-0.277920008
P47964	-0.145439997
P47968	-0.011212
P48024	-0.277530015
P48036	0.152469993
P48193-2;P48193;Q9Z2H5-3;Q9Z2H5-2;Q9Z2H5	0.613539994
P48377	0.348639995
P48381;P48381-2	0.124949999
P48410	0.283349991
P48428	-0.029727999
P48453-2;P48453	-0.172940001
P48455	0.534049988
P48678;P48678-2;P48678-3	-0.554579973
P48722;P48722-2	-0.385939986
P48725;P48725-3;P48725-2	0.190679997
P48754	0.057704002
P48758;Q8K354	-0.062208999
P48760-4;P48760-2;P48760-5;P48760;P48760-3	0.041696001
P48771	1.42719996
P48774	-0.672800004
P48962	-0.002352
P48972	-0.348230004
P49025-5;P49025;P49025-3;P49025-2	0.368429989
P49117	0.397929996
P49135	-0.11919
P49138;Q9D2E1	0.033452999
P49282;P49282-4	0.481959999
P49312;P49312-2	0.153940007
P49442	0.616060019
P49443	0.497489989
P49446-3;P49446-2;P49446	-0.417849988
P49452	0.54282999
P49586;Q811Q9-2;Q811Q9	-0.190860003
P49615	0.265650004
P49710	0.030454
P49717	-0.030401999
P49718	-0.088041
P49722	0.150189996
P49769	0.095152996
P49962	-0.506569982
P50096	-0.243129998
P50136	-0.244969994
P50149;P20612;Q3V3I2	-0.050857998
P50171;P50171-2	0.504119992
P50247	0.026721001
P50295;P50296;P50294	-0.105590001
P50396	0.277720004
P50427	1.280500054
P50428	0.150879994
P50429;P50429-2	0.00282
P50431	-0.176290005
P50462	-0.373600006
P50516;P50516-2	-0.314249992
P50518;Q9D593	-0.164580002
P50543	0.805260003
P50544	0.100929998
P50580	0.006115
P51125-2;P51125;P51125-7;P51125-3;P51125-6;P51125-5;P51125-4;Q62082-2	-0.146919996
P51150	0.144119993
P51163	0.620930016
P51174	0.100579999
P51175	0.341740012
P51410	-0.082474999
P51432	-1.424299955
P51569	-0.308699995
P51612	0.358119994
P51660	0.183290005
P51682	-0.37766999
P51683	-1.091799974
P51791-2;P51791	-0.489259988
P51807	-0.273299992
P51829	0.473219991
P51855	-0.252350003
P51859	0.305539995
P51863	-0.260619998
P51881	0.383870006
P51912	-0.100139998
P51943	0.244800001
P51949	0.048739001
P51954	-0.039264001
P52019	-0.428290009
P52187	0.567309976
P52293	-0.273200005
P52332	-0.350520015
P52431	0.446709991
P52432	-0.223370001
P52479-2;P52479	0.240700006
P52480;P53657	0.005026
P52480-2	-0.25169
P52482	0.785290003
P52503	0.71025002
P52623	-0.165490001
P52633	0.531040013
P52760	-0.976530015
P52825	0.451160014
P52875	0.030197
P52912	0.481720001
P53026	-0.092018999
P53349	-0.392439991
P53368	0.077809997
P53395	-0.348459989
P53564-3;P53564-2;P53564;P53564-4	-0.475730002
P53568	-0.533900023
P53569;P53569-2	-0.18671
P53612	-0.635389984
P53702	-0.593850017
P53762-2;P53762	-1.277500033
P53798	-0.579029977
P53808	-0.235970005
P53810	0.064809002
P53811	-0.397419989
P53986	0.118749999
P53994	0.050094001
P53995	0.283230007
P53996	-1.787400007
P53996-2;P53996-3	-1.024099946
P54071	0.269809991
P54099	0.221619993
P54103	-0.34443
P54227;P63042	0.978630006
P54254	0.013547
P54276	0.005056
P54279	0.619480014
P54726	0.498679996
P54728	0.252719998
P54729	0.106799997
P54731	0.221699998
P54751	0.610010028
P54775	-0.124590002
P54822	0.132459998
P54823	0.03822
P54923	0.132229999
P55012	0.327789992
P55041	0.955820024
P55096	-0.009653
P55194	0.092552997
P55200-2;P55200	0.496679991
P55258	0.164079994
P55264;P55264-2	0.128220007
P55271	0.244550005
P55302	0.32743001
P55772	-0.489939988
P55821	0.827040017
P55937-1;P55937	-0.233850002
P56135	0.358099997
P56183-3;P56183;P56183-2	-0.238020003
P56203	0.031656001
P56212;P56212-2	-0.078858003
P56213	0.407790005
P56376	0.235789999
P56379	0.739669979
P56380	-0.486609995
P56382	0.438980013
P56390	-0.024359999
P56391	0.10272
P56394	-0.285439998
P56395	0.657429993
P56399;REV__Q8R418-2;REV__Q8R418	-0.071262002
P56480	0.235239998
P56565	1.191699982
P56581-2;P56581	-0.276230007
P56671	-1.581900001
P56677	-0.041258998
P56695	-0.091601998
P56812	-0.259799987
P56873	-0.206970006
P56931	0.461820006
P56959	-0.034579001
P56960	0.150639996
P57080	0.100900002
P57716	0.163990006
P57725;P59808	-0.391050011
P57746	-0.750469983
P57759	-0.160019994
P57776;P57776-3	-0.425220013
P57776-2	-0.522400022
P57780;Q9JI91	0.029084999
P57784	-0.104960002
P57787	-0.45054999
P57791	0.484609991
P58006	-0.604860008
P58021	-0.314440012
P58043	-0.648220003
P58044	-0.474669993
P58058	0.273970008
P58059	0.489520013
P58064	0.429080009
P58069	-0.559319973
P58137	0.099482998
P58158	0.450109988
P58252	-0.518959999
P58281-2;P58281	0.213540003
P58334	-1.042400002
P58389	0.299910009
P58404-2;P58404	0.031044999
P58462;P58462-3;P58462-4;P58462-2	0.129109994
P58466	0.544480026
P58468	0.017114
P58501;P58501-2	0.25150001
P58544	-0.672439992
P58742	-0.174549997
P58771-2;P58771	0.327140003
P58801	0.176050007
P58802	0.016837999
P58854	0.611039996
P58871	-0.742630005
P58929	0.095485002
P59016	-0.203329995
P59017	0.684249997
P59048	0.56753999
P59108	0.421359986
P59110	0.207279995
P59114	-0.025003999
P59235	-0.307209998
P59267	0.075135
P59279	-0.800790012
P59325	-0.284200013
P59326	0.054195002
P59328;P59328-3;P59328-2	0.038199
P59438-2;P59438;P59438-3	-0.085649997
P59470	0.908999979
P59598	0.606109977
P59672;P59672-2	0.061386
P59708	-0.592970014
P59729	0.286300004
P59759	-0.95678997
P59941	-0.464340001
P59997;P59997-2;P59997-3	0.336510003
P59999	0.172089994
P60003	-0.890160024
P60122	0.078391999
P60229	-0.246419996
P60330	0.235909998
P60335	-0.078121997
P60469	-0.152579993
P60487	0.363330007
P60521	-0.282559991
P60603	-0.828310013
P60605	-0.232940003
P60670;P60670-2	-0.118330002
P60710	0.231729999
P60762-2;P60762	-0.031342998
P60766	0.150110006
P60824	0.156810001
P60840-2;P60840;P60840-3	0.40801999
P60843	-0.227369994
P60853	-0.293269992
P60867	-0.14689
P60898	-0.33772999
P60904	-0.380409986
P60954;P60954-2	5.594799995
P61021	0.818669975
P61022	0.441139996
P61025	0.494879991
P61027	0.20262
P61028;REV__G3UYX5	-0.182439998
P61079;Q6ZWY6	-0.761860013
P61082	0.055875
P61087	-0.161829993
P61089	0.129050002
P61161	0.074487001
P61164	-0.112209998
P61166	-0.780740023
P61202;P61202-2	-0.059919
P61208	0.330549985
P61211	-0.397080004
P61216	0.291750014
P61222	-0.113980003
P61226	-0.009214
P61255	-0.030779
P61290	-0.004089
P61358	-0.115010001
P61406	0.156230003
P61514	-0.350439996
P61600	-0.648930013
P61620;Q9JLR1	-0.204300001
P61750	0.073096
P61759	-0.33721
P61804	-0.25316
P61924	0.42719999
P61957	-0.065624997
P61961	-0.415430009
P61963	0.119139999
P61965;Q9D7H2	0.072044
P61967	0.293139994
P61971	0.135399997
P61979-2;P61979	0.104010001
P61979-3	0.258489996
P61982	-0.256370008
P62046	0.258230001
P62071	-0.024738999
P62073	0.544149995
P62075	-0.029993
P62077	-0.460519999
P62082	-0.171309993
P62137	-0.094644003
P62141	0.245670006
P62192	-0.099785
P62196	-0.1184
P62204;Q9D6P8	0.251929998
P62242	-0.247620001
P62245	-0.179299995
P62254	-0.1822
P62257	-0.417540014
P62259	0.030169001
P62264	-0.303440005
P62267	-0.220530003
P62270	-0.114100002
P62274	-0.351630002
P62281	-0.169290006
P62301	-0.136340007
P62305	-0.228719994
P62307	0.441900015
P62309	0.258230001
P62311	0.960950017
P62313	0.367559999
P62315	0.056570001
P62317	0.130030006
P62320	-0.653209984
P62331;Q6P3A9	-0.030536
P62334	-0.101159997
P62340	0.50959003
P62342	-0.32201001
P62482;P63143;P97382	-0.060608
P62484	0.037292998
P62488	-0.029103
P62627	0.173600003
P62631	1.193699956
P62700	0.032577999
P62702	-0.316929996
P62715	-0.372979999
P62717	-0.336320013
P62743	-0.403129995
P62748	0.221890002
P62751	-0.060033999
P62754	-0.307289988
P62774	0.385360003
P62806	0.462929994
P62814	-0.216859996
P62821	-0.189060003
P62827	-0.015898
P62830	-0.202989995
P62835	-0.129270002
P62838	-0.225459993
P62843	-0.497009993
P62849-2;P62849-3;P62849	-0.157250002
P62852	-0.301620007
P62855	-0.007461
P62858	-0.140650004
P62862	-1.101400018
P62869	-0.388790011
P62874	-0.601859987
P62876	-0.258029997
P62878	-1.216400027
P62880;Q61011	-0.192739993
P62889	-0.700160027
P62892	-0.325630009
P62897;CON__P62894;P00015	0.051433001
P62900	-0.212870002
P62908	-0.024560001
P62911;P17932	-0.277999997
P62915	0.068152003
P62918	-0.232620001
P62932	-0.651579976
P62960;Q9Z2C8-2;Q9Z2C8	-0.131479993
P62962	0.391149998
P62983;P62984;P0CG49;P0CG50	-0.222990006
P62996	0.076063998
P63001;P60764;Q9ER71-2;Q9ER71	-0.01323
P63002;P63002-2	0.445850015
P63005;P63005-2	-0.165649995
P63017	-0.267589986
P63024;Q62442-2;Q62442	-0.823140025
P63028	-0.442490011
P63034-3;P63034-2;P63034	0.826799989
P63037	-0.39993
P63038	-0.038210999
P63044	-0.541480005
P63073	-0.028671
P63084	-0.188920006
P63085	-7.30E-05
P63087;P63087-2	-0.714060009
P63094	0.014716
P63094-2	0.298299998
P63101;Q9QXJ1-2;Q9QXJ1	0.113009997
P63139	0.129099995
P63147	0.43700999
P63154	-0.019938
P63158	0.200340003
P63166	-0.057139002
P63168	-0.589429975
P63213	-0.002731
P63242;Q8BGY2	0.239529997
P63254	1.556599975
P63260	-0.420210004
P63276	-0.348159999
P63280	0.041002002
P63300	1.08130002
P63321	-0.542309999
P63323	-0.449919999
P63325	-0.187590003
P63328-2;P63328	-0.119680002
P63330	-0.192179993
P67778	0.20115
P67871	-0.292059988
P67984	-0.209800005
P68037	0.095059
P68040	-0.578909993
P68134;P68033;P63268;P62737	0.098986998
P68181-4;P68181-2;P68181-3;P68181	0.163450003
P68254-2;P68254	-0.014139
P68368	-0.339639992
P68369;P05214	0.187910005
P68372	0.147689998
P68373	0.270660013
P68404;P68404-2;P63318	-0.078772999
P68433	-0.797490001
P68510	0.032788999
P69566;P69566-2	-0.245409995
P70121	0.331349999
P70122	0.101259999
P70158	0.68305999
P70168	-0.162180007
P70170-3;P70170-2;P70170	0.191750005
P70188-2;P70188	0.15862
P70195	-0.023034001
P70196	0.434350014
P70202	0.01
P70218	0.470910013
P70224	-0.142340004
P70227	-0.264919996
P70236	0.50770998
P70245	-0.234439999
P70248	-0.02909
P70265	0.528810024
P70266-2;P70266	-0.001685
P70268;P70268-2	-0.151529998
P70270;REV__Q91VI7;REV__P48722-2;REV__P48722	0.000189
P70279	0.064983003
P70280	-0.26681
P70288	0.090504996
P70290	0.364080012
P70295	0.120549999
P70296;Q8VIN1-2;Q8VIN1	-0.137089998
P70297	0.212080002
P70302	-0.088982999
P70303;P70303-2;P70303-3	0.409909993
P70315	0.398519993
P70318	-0.374119997
P70333	-0.309700012
P70335;P70335-2	0.317440003
P70336;P70336-2	0.287239999
P70338	1.063199997
P70347-2;P70347;P70347-4;P70347-3	-0.067971997
P70349	0.074349001
P70351;P70351-2	0.045283999
P70353	0.642509997
P70362	-0.178929999
P70365-4	0.375669986
P70371	0.239470005
P70372	0.134910002
P70388;P70388-2;P70388-4;P70388-3	0.063038997
P70398	0.183870003
P70399;P70399-3;P70399-2	0.018572001
P70403	0.344390005
P70404	0.075787
P70406	-0.631860018
P70419	-0.134289995
P70428	0.036458999
P70429-2;P70429	0.048305999
P70441;P70441-2	0.164240003
P70444	-0.025745001
P70445	0.585500002
P70452	-0.646329999
P70453;P70453-2	-0.425000012
P70460	-0.00476
P70658-2;P70658	-0.144020006
P70662-2;P70662-3;P70662	-0.248669997
P70665-2;P70665;P70665-3	0.501730025
P70670;Q60817	-0.329230011
P70671	-0.053874001
P70677	-0.072493002
P70696	-0.747590005
P70697	0.163369998
P70698	0.019547001
P70699	-0.29835999
P70700	-0.034600999
P80313	-0.271620005
P80314	-0.137569994
P80315	-0.068552002
P80316	-0.148210004
P80317	-0.015474
P80318	-0.071576998
P81069;P81069-2	0.279199988
P81117	-1.127099991
P81122	1.111099958
P82184;P31154	-0.405710012
P82348	-0.270940006
P83093	0.048255999
P83626	0.341589987
P83741-4;P83741-5;P83741;P83741-2;P83741-3;P83741-6;Q80UE6	0.142680004
P83870	-1.075299978
P83877	0.279110014
P83882	-0.381850004
P83887;Q8VCK3	-0.028982
P83917	0.183689997
P83940	-0.239889994
P84078;P61205	0.252020001
P84084	-0.19822
P84089	0.133729994
P84091	-0.344740003
P84096	0.319860011
P84099	-0.230869994
P84102;O88892	-0.256909996
P84104-2;P84104	0.197300002
P84228	0.31705001
P84244;P02301	-0.421519995
P85094	0.183589995
P86049	0.753180027
P86176	0.336760014
P97287;P97287-2	-0.441630006
P97300-1;P97300;P97300-3;P97300-4	0.225009993
P97304	-0.164079994
P97305-3;P97305-2;P97305	-0.004758
P97310	0.023816001
P97311;REV__Q6P9R4-3	0.146190003
P97313;P97313-2	0.309659988
P97314	-0.893589973
P97315	-0.031608999
P97329	0.055034999
P97346;P97346-2	0.10531
P97351	-0.274340004
P97352	0.989700019
P97355	0.349330008
P97357	0.357620001
P97358;P97358-2	0.344520003
P97360	0.555379987
P97363	-0.620369971
P97364	-0.139840007
P97369	-0.21085
P97370	0.172759995
P97371	0.249380007
P97372	0.332590014
P97376	0.253699988
P97377-2;P97377;Q80YP0;Q80YP0-2	-0.318120003
P97379-2;P97379	-0.55369997
P97384	0.037468001
P97386;P97386-2	0.050274
P97390	-0.313010007
P97412;P97412-2	-0.324550003
P97427;O35098;O35098-2	1.002200007
P97429	0.357520014
P97432	0.103430003
P97434-4;P97434-3;P97434;P97434-5;P97434-2	-0.49665001
P97440	0.422679991
P97445	1.897899985
P97450	0.413810015
P97452	-0.242770001
P97461	-0.591949999
P97465	-0.106389999
P97470	0.052301001
P97471	-0.489069998
P97473	-0.518190026
P97477;P97477-2	-0.238470003
P97478	-0.039388001
P97480;P97480-2	-0.164900005
P97492	-0.037037998
P97493	0.104290001
P97494	0.115369998
P97496-2;P97496	0.109470002
P97499	-0.404810011
P97503;P97436	0.002571
P97742	0.097792
P97760	-0.020854
P97762	0.29016
P97765	0.107009999
P97770-2;P97770;P97770-3	0.004241
P97784;Q9R194	1.201799989
P97789-2;P97789;P97789-3	-0.052336998
P97801	0.155430004
P97807-2;P97807	0.053514998
P97808	0.448980004
P97814	-0.109889999
P97820	-0.194920003
P97821	-0.006588
P97822-2;P97822	0.322470009
P97823;P97823-2	-0.114440002
P97825	0.077678002
P97855	-0.501919985
P97864	0.130620003
P97865	-0.40101999
P97868-2;P97868;P97868-3	-0.173720002
P97929	-0.300689995
P97930;P97930-2	0.706610024
P97931-2;P97931	0.50812
P98083-2;P98083;P98083-3;Q8BMC3	-0.285270005
P98192	0.287220001
P98195-2;P98195;O70228	-0.099175997
P98199	0.197919995
P99024	0.163900003
P99026	0.310270011
P99027	-0.224800006
P99028	-0.061499
P99029-2;P99029	-0.215350002
Q00262	0.556190014
Q00420-3;Q00420;Q00420-4	0.051876001
Q00422	0.125709996
Q00519	0.53500998
Q00547;Q00547-2	-0.055854
Q00558	0.654439986
Q00609-2;Q00609	-0.535239995
Q00612;P97324	-0.069153003
Q00651	0.11338
Q00899;P22227;Q3TTC2	0.467590004
Q00PI9	0.296350002
Q01147;Q01147-2;P81269	0.009676
Q01237	-0.798870027
Q01320	-0.005969
Q01405	-0.312220007
Q01705-3;Q01705;Q01705-4;Q01705-2	-0.092398003
Q01730	0.193090007
Q01768	0.234209999
Q01853	-0.224910006
Q01965	0.104429998
Q02053;P31254	0.061360002
Q02111	0.375429988
Q02395;Q02395-2	0.24729
Q02566;Q91Z83;P13541	0.746190012
Q02614	0.031702001
Q02819	-0.084554002
Q03141-2;Q03141-3;Q03141	-0.494179994
Q03145	-1.328500032
Q03147;Q8BWQ5	-0.024215
Q03173-6;Q03173-3;Q03173-4;Q03173-5;Q03173;Q03173-2	-0.026519001
Q03249	-0.23048
Q03265;REV__Q6S5J6-4;REV__P54729;REV__Q6S5J6-2;REV__Q6S5J6-3;REV__Q6S5J6	0.190040007
Q03267;Q03267-6;Q03267-4;Q03267-5;Q03267-2;Q03267-3	0.083524004
Q03347-2;Q03347;Q03347-4;Q03347-3;Q03347-5	-0.550199986
Q03526;P97504	0.378520012
Q03958	0.007329
Q03963	-0.406190008
Q04207;Q04207-2	0.087360002
Q04447	-1.78550005
Q04692;Q04692-2	-0.337660015
Q04750	-0.183990002
Q04841	0.166390002
Q05117	-0.256190002
Q05144	0.358779997
Q05186	0.145640001
Q05512-3;Q05512-4;Q05512;Q05512-2	-0.178529993
Q05816	-0.103660002
Q05910	-1.355000019
Q05920	0.422069997
Q05921	0.54885
Q05CL8;Q05CL8-2	0.088768996
Q05D44	-0.063888997
Q06138	-0.292239994
Q06180-2;Q06180	-0.066111997
Q06185	0.444629997
Q06649	0.114289999
Q07076	-0.582130015
Q07113	-0.265069991
Q07139-2;Q07139	0.912360013
Q07174	0.567529976
Q07235	-0.59197998
Q07417	0.028651999
Q07763-2;Q07763	-0.746450007
Q07797	0.24289
Q07813	0.31103
Q07832	0.003088
Q08024;Q08024-4;Q08024-3	-0.443179995
Q08024-2	1.738299966
Q08093	-0.38598001
Q08122-4;Q08122-2;Q08122-1;Q08122	-0.563399971
Q08288	0.223660007
Q08297	-0.037781
Q08376	0.435189992
Q08481-2;Q08481-3;Q08481;Q08481-4	-0.393110007
Q08509	-0.061684001
Q08619;Q8CGE8	-0.14666
Q08639	0.136289999
Q08642	0.041926
Q08775-6;Q08775-3;Q08775-5;Q08775-2;Q08775;Q08775-4;Q08775-7;Q08775-9;Q08775-8	-0.957210004
Q08943;Q08943-2	0.119630001
Q09014	1.666000009
Q09143;P18581-2	-0.481099993
Q09200	0.491640002
Q09XV5;Q09XV5-2	-0.108379997
Q0GNC1;Q0GNC1-3	0.271439999
Q0KK59	-0.326709986
Q0KL01	0.044849999
Q0P678	-0.046780001
Q0VBB0	-0.116120003
Q0VBD2	-0.594370008
Q0VBL6;Q0VBL6-2	-0.053295001
Q0VDT2-2;Q0VDT2	-0.348030001
Q0VEE6	0.088668004
Q0VG62	-0.104330003
Q0VGB7	0.02885
Q0VGM9-4;Q0VGM9-5;Q0VGM9-3;Q0VGM9;Q0VGM9-2;Q0VGM9-6	0.436369985
Q0VGY8;Q0VGY8-2	-2.659600019
Q11011	-0.284119993
Q11136	-0.234129995
Q148V7;Q148V7-2;Q148V7-3	-0.309599996
Q149F1	0.552489996
Q14AI0	0.095654003
Q14AX6-3;Q14AX6;Q14AX6-2	-0.103160001
Q14B71;Q14B71-2	-0.473809987
Q14BV6;Q14BV6-2	0.433589995
Q14C51	0.167490005
Q14CH1	0.231700003
Q14CH7	-0.012403
Q18PI6-2;Q18PI6-3;Q18PI6	0.444790006
Q1HFZ0;Q1HFZ0-2	-0.044201002
Q2EMV9;Q2EMV9-2	-0.300980002
Q2HXL6	0.025109001
Q2NL51	-0.084606998
Q2TBA3-2;Q2TBA3;Q2TBA3-3	-0.445959985
Q2TBE6	-0.320520014
Q2TPA8	-0.322109997
Q2VPA6-3;Q2VPA6-2;Q2VPA6	-0.031497002
Q2VPQ9;Q2VPQ9-2	-0.058320001
Q2YDW2	-0.116060004
Q2YDW2-2	-0.355170012
Q31125	0.008829
Q32M08	0.465820014
Q32M21;Q32M21-2	0.361149997
Q32NY4-2;Q32NY4	0.477219999
Q32P12-2;Q32P12	0.092781
Q33DR2	0.088270999
Q33DR3;Q33DR3-2	0.365200013
Q3B7Z2;Q3B7Z2-2;Q5QNQ6	-0.352979988
Q3KNM2	0.187979996
Q3SXD3	0.067385003
Q3TA59	0.337790012
Q3TAA7	1.042099953
Q3TAP4	0.198290005
Q3TAS6-2;Q3TAS6	-0.206060007
Q3TB92-2;Q3TB92	-0.763890028
Q3TBD2;Q3TBD2-2;Q3TBD2-3;Q3TBD2-4	-0.003861
Q3TBT3;Q3TBT3-2;Q3TBT3-3	0.186130002
Q3TBW2	0.195570007
Q3TC33;Q3TC33-2	0.480430007
Q3TC46	-0.164169997
Q3TC72	0.490999997
Q3TC93	0.25176999
Q3TCH7	-0.064129002
Q3TCJ1	-0.01485
Q3TCJ8;Q3TCJ8-2	-0.064332999
Q3TCN2;Q3TCN2-2	0.332800001
Q3TCX3;Q3TCX3-2;Q3TCX3-3	0.054609999
Q3TDD9;Q3TDD9-2	0.274839997
Q3TDN2;Q3TDN2-2	-0.347920001
Q3TDQ1	-0.252539992
Q3TDX8;Q3TDX8-5	0.014
Q3TEA8;Q3TEA8-3	0.378850013
Q3TEA8-2	0.609480023
Q3TEI4;Q3TEI4-2	-0.112960003
Q3TFD2;Q3TFD2-2;Q3TFD2-3	-0.194169998
Q3TFK5;Q3TFK5-2	-0.060908999
Q3TFQ1	-0.094604999
Q3TGF2	0.267150015
Q3THE2;Q9CQ19	0.126890004
Q3THG9	-0.264050007
Q3THJ3	-0.540149987
Q3THK3	-0.225160003
Q3THK7	-0.026872
Q3THS6;Q91X83	-0.246759996
Q3THW5	1.250399947
Q3TIR1-3;Q3TIR1;Q3TIR1-2	0.428950012
Q3TIR3	-0.066504002
Q3TIU4	0.393420011
Q3TIV5;Q3TIV5-2;Q3TIV5-3	-0.38132
Q3TIX9	-0.079691999
Q3TJD7;Q3TJD7-3;Q3TJD7-2	-0.607980013
Q3TJM4	-0.057036001
Q3TJZ6	-0.259440005
Q3TKT4-2;Q3TKT4;REV__Q3TVC7-2	0.090020999
Q3TKY6	-0.180319995
Q3TL26	0.048200998
Q3TL44	0.074176997
Q3TLD5;Q3TLD5-2	0.23263
Q3TLH4-5;Q3TLH4;REV__Q8BHN1-2;REV__Q99K48;REV__Q8BHN1-3;REV__Q8BHN1;REV__Q8VIJ6	-0.18581
Q3TLI0	0.018392
Q3TLR7;Q3TLR7-2;Q3TLR7-4	-0.305799991
Q3TLS3	-0.352759987
Q3TMP8	0.247400001
Q3TMV7	0.270900011
Q3TMW1	-0.356579989
Q3TMX7;Q3TMX7-3	0.078165002
Q3TNH5;Q3TNH5-3;Q3TNH5-2	0.163090006
Q3TP92	0.201470003
Q3TPE9-2;Q3TPE9	0.235579997
Q3TPX4	-0.061391
Q3TQB2;Q3TQB2-2	0.404720008
Q3TQI7	0.019874001
Q3TRM4-2;Q3TRM4-3;Q3TRM4;Q3TRM4-4	-0.613709986
Q3TSG4	-0.427929997
Q3TT38	0.160380006
Q3TTA7;Q3TTA7-2	-0.231940001
Q3TTL0	0.365810007
Q3TUF7-2;Q3TUF7;Q3TUF7-3	0.674709976
Q3TUH1;Q3TUH1-2	-0.092102997
Q3TUU5	0.118859999
Q3TV70	-0.536750019
Q3TVC7;Q3TVC7-3	-0.865320027
Q3TVI8	-0.135560006
Q3TW96;Q3TW96-2	0.018443
Q3TWF6	-0.118780002
Q3TWL2	-0.354259998
Q3TWW8	-0.173030004
Q3TX08	0.172619998
Q3TXS7	-0.236430004
Q3TXT3;Q3TXT3-2	0.352340013
Q3TXU5	-0.598399997
Q3TYA6	0.025831001
Q3TYD6	0.016558999
Q3TYS2	0.539539993
Q3TYX3	-0.077076003
Q3TZX8;Q3TZX8-2;Q3TZX8-3	-0.009002
Q3TZZ7;Q3TZZ7-2	-0.12827
Q3U0B3	-0.202089995
Q3U0J8	0.13888
Q3U0K8-3;Q3U0K8;Q3U0K8-2	-0.952719986
Q3U0M1-2;Q3U0M1;Q3U0M1-4;Q3U0M1-5;Q3U0M1-3	0.078165002
Q3U0P1;Q3U0P1-3;Q3U0P1-2;Q3U0P1-4	0.080450997
Q3U0V1	0.065105997
Q3U0V2	0.013987
Q3U0X8	0.989709973
Q3U108;Q3U108-2;Q3U108-3;Q3U108-4;Q3U108-5	0.18558
Q3U128	1.344799995
Q3U155	0.213870004
Q3U182	0.312720001
Q3U186	0.437139988
Q3U1F9	-0.487100005
Q3U1G5	-0.026140001
Q3U1J1-2;Q3U1J1	1.5079
Q3U1J4	-0.087476999
Q3U1T9;Q3U1T9-3	0.005015
Q3U1T9-2;Q3U1T9-4	-0.155320004
Q3U1V6;Q3U1V6-2	0.880240023
Q3U1Y4;Q3U1Y4-3;Q3U1Y4-2	0.136539996
Q3U1Z5-2;Q3U1Z5	-0.691619992
Q3U214	0.305070013
Q3U269	0.574980021
Q3U276	0.43739
Q3U2A8	0.606519997
Q3U2C5;Q3U2C5-2	-0.082291998
Q3U2K0-2;Q3U2K0;Q3U2K0-3	-0.552290022
Q3U2P1;Q3U2P1-2	0.017836999
Q3U2S4-2;Q3U2S4	-0.165010005
Q3U2S8	-1.299399972
Q3U308	0.030128
Q3U319	0.112450004
Q3U3C9-4;Q3U3C9-3;Q3U3C9;Q3U3C9-2	-0.102300003
Q3U3N0-3;Q3U3N0-2;Q3U3N0	-0.081790999
Q3U3Q1-2;Q3U3Q1;Q3U3Q1-3	0.449330002
Q3U3R4-3;Q3U3R4-2;Q3U3R4	0.300119996
Q3U3T8-3;Q3U3T8;Q3U3T8-2	0.082346
Q3U3W5;Q3U3W5-2	0.408859998
Q3U487;Q3U487-2	-0.171509996
Q3U4G0;Q3U4G0-2	-0.104209997
Q3U4G3	0.024645999
Q3U564-2;Q3U564	0.507510006
Q3U5F4	0.408149987
Q3U5Q7	1.49240005
Q3U6N9-2;Q3U6N9-3;Q3U6N9	0.013906
Q3U7R1;Q3U7R1-2	-0.029847
Q3U7U3	0.025567001
Q3U829	1.290799975
Q3U9G9	0.080094002
Q3UA06;Q3UA06-2	-0.039682001
Q3UA16;Q3UA16-3;Q3UA16-2	0.114759997
Q3UA37	-0.098031998
Q3UBX0	0.708320022
Q3UBZ5;Q3UBZ5-2	0.26177001
Q3UCQ1-2;Q3UCQ1	-0.074536003
Q3UCV8	0.253410012
Q3UD01	0.196679994
Q3UDE2	-0.336409986
Q3UDK1-2;Q3UDK1	-0.29181999
Q3UDP0;Q3UDP0-2	-0.108879998
Q3UDR8	0.624870002
Q3UDW8-2;Q3UDW8	0.047820002
Q3UE37	-0.338169992
Q3UEB3-3;Q3UEB3-2;Q3UEB3	0.200760007
Q3UFB2;Q3UFB2-2	0.277060002
Q3UFK8	-0.656239986
Q3UFM5	-0.329589993
Q3UFS0;Q3UFS0-2;Q3UFS0-3	-0.343849987
Q3UFS4	-0.003544
Q3UFY0	0.10774
Q3UFY7-4;Q3UFY7;Q3UFY7-2;Q3UFY7-3	0.616530001
Q3UFY8	0.34573999
Q3UGC7;Q66JS6	-0.083600998
Q3UGR5;Q3UGR5-2	0.155709997
Q3UGS4	-0.032179002
Q3UH60;Q3UH60-2;Q8BWT5	0.035075001
Q3UH66-6;Q3UH66-2;Q3UH66-7;Q3UH66-4;Q3UH66-3;Q3UH66;Q3UH66-5	0.497090012
Q3UHA3;Q3UHA3-2	0.39221999
Q3UHB1	-0.438250005
Q3UHC0	-0.31584999
Q3UHC2;Q3UHC2-3;Q3UHC2-2	-0.71232003
Q3UHC7-2;Q3UHC7-4;Q3UHC7;Q3UHC7-3	0.029931
Q3UHD3-4;Q3UHD3-3;Q3UHD3-2;Q3UHD3	-0.759090006
Q3UHD6-2;Q3UHD6	0.052846
[truncated: 4,641 more rows]
