# Supplementary material for: The Encyclopedia of Proteome Dynamics: the KinoViewer
Source: Bioinformatics. 2018 Sep 19;35(8):1441–2. doi: 10.1093/bioinformatics/bty823 (PMC6477970; doi:10.1093/bioinformatics/bty823)
Supplement: Supplementary Data [file bty823_supp.zip › bty823-Suppl_data/bty823_uniprot_gene_example.csv]

gene	abundance
HIST1H4A	96180544
HIST1H2BM	68533712
S100A9	40591028
GAPDH	38263788
RPLP2	34399256
YWHAE	29986856
RPS27A	29621364
PPIA	28060916
HSPB1	25244580
PFN1	22173596
HIST1H2AJ	21646672
ACTG1	21471748
HIST2H3A	21007740
EIF5A	20826492
HIST2H2BE	20770004
S100A11	20716104
HSPE1	20300428
VDAC1	19869852
ENO1	18912604
GSTP1	18770832
SOD2	18411414
RPS15	17566756
S100A8	17342292
TUBA1B	16876630
TXN	16444919
NPM1	16410487
LDHA	15148352
ANXA2	15004274
HIST2H2AC	14661886
CFL1	14248015
S100A2	13760796
RPS25	13611068
S100A16	13573885
PRDX1	13242354
MIF	13199438
PKM	13115991
RPS28	13067746
RAN	12843381
EEF1A1	12025282
HSPD1	11766732
MDH2	11729382
BANF1	11402733
LGALS1	11312133
TUBB4B	11193603
RPS14	11108558
CSTB	10801195
S100A6	10791656
RPS13	10535481
YWHAZ	10258891
ATP5A1	9994962
ANXA1	9936167
RPS21	9642434
RPL23	9479500
TMSB10	9405224
TPI1	9402885
RPS27	9366674
PRDX6	9364067
RPS7	9262526
HIST1H1E	9015345
SFN	9015273
HINT1	8965494
PGK1	8785424
RPL23A	8674559
ALDOA	8672715
VIM	8544104
ATP5B	8482395
PTMA	8459340
GAPDH	8348426
RPS17L	8211363
S100A10	8143071
YWHAB	8022343
RPS20	7885241
PRDX5	7656738
HNRNPC	7602004
RPL31	7455620
HNRNPA2B1	7069465
HSPA8	7018781
RPL11	6931380
RPL27	6799941
RPL22	6764237
SET	6759395
CALM1	6742120
DBI	6678531
RPS19	6648806
S100A14	6524338
S100A13	6511972
HNRNPK	6466484
KRT18	6351302
PTMS	6232671
TUBB	6223463
RPS18	6205382
RPL38	6193577
RPL12	6163663
RPS12	6123286
TAGLN2	6092950
RPL17	6062158
LDHB	5969033
NME2	5865100
TMSB4X	5862633
ARF1	5799641
RPS10	5708003
RPS15A	5667373
VDAC2	5603839
RPL32	5578759
SNRPD1	5564236
HSP90AB1	5546291
TPT1	5499899
CALR	5477446
RPS16	5455357
HIST1H1B	5295157
SERPINB5	5263289
RPL14	5259245
H2AFV	5203518
HNRNPA1	5201453
RPL26	5157620
RPL7	5124865
HSPA9	5121113
RPS8	5108027
ABRACL	5087041
RPS24	5071249
RPS26	5064012
ANXA5	4947279
RPSA	4947122
SLC25A6	4912548
RPS9	4836576
FABP5	4803675
HMGB1	4785310
RPL34	4762842
RPL18	4748703
RPS2	4734844
SRP14	4702956
PRDX2	4693216
PARK7	4663214
HSP90AA1	4651138
RPL7A	4623124
C1QBP	4592539
SNRPD2	4518323
PPIB	4471887
PDIA3	4463997
MYL6	4432771
NUDT4	4407369
PHB2	4368646
BTF3	4344122
RPL13	4313700
RPS27L	4311899
NME1	4292690
CSTA	4286915
H2AFY	4279219
HSPA5	4257384
CLIC1	4243796
PEBP1	4241135
RPL10A	4236785
RPS11	4235701
RPL27A	4230265
RPL21	4227375
RPL9	4220243
YWHAB	4191888
SOD1	4140229
TPM3	4110420
PRDX3	4058668
RPL29	4047999
RPL24	4032442
SERPINH1	4029470
SNRPG	4020701
RPS4X	4006501
EIF4A1	3947486
PHB	3936360
RPL36	3934149
SLC25A5	3916707
FDPS	3848110
ACTC1	3770596
RPL6	3759349
TKT	3755063
EEF1B2	3709076
PRDX3	3691508
FKBP1A	3654411
SUMO2	3574148
RPL4	3558428
ATP5I	3536558
RPS3	3489281
MYL12A	3460703
FAU	3445003
RPL39P5	3436174
LGALS3	3398574
PDCD5	3361445
DDT	3338995
RPS3A	3332622
UBE2N	3319371
SNRPD3	3308000
TBCA	3307952
IFITM3	3262256
RPLP0	3259009
RPL30	3256804
HDGF	3244310
PDIA6	3242675
SERBP1	3236272
NNMT	3222757
RPL10	3213997
RPS23	3188563
RPL8	3174981
CSE1L	3150137
SH3BGRL3	3138141
TPD52L2	3122328
ANP32A	3100893
PGAM1	3074957
ATP5O	3059209
NAMPT	3030046
S100P	2992746
CACYBP	2986145
RPL35A	2950710
NEDD8	2939828
RPL5	2931460
TUFM	2931420
RPL19	2925585
RAB1B	2922610
STMN1	2889650
COX5A	2865956
FH	2836091
SRSF3	2832054
UQCRB	2828397
RPL3	2826199
AKR1B1	2826183
B2M	2803968
HNRNPA3	2795310
PSMA5	2761220
HIST1H1C	2756264
SNRPF	2728667
EEF1D	2722482
SUB1	2719996
HIST1H2BC	2695547
RPL35	2688949
MT-CO2	2678774
ARPC4	2678012
PDIA6	2668757
SERF2	2666754
COX6C	2635561
LRRC59	2633970
GLO1	2615333
ATP5H	2603488
CDC42	2569439
IMUP	2550621
RPL13A	2538780
GPI	2515347
PSMA6	2510437
YWHAG	2502014
TMED10	2487522
UQCRC2	2478026
ERH	2464392
PFN2	2459229
UFM1	2455902
ATP5D	2454930
ETFA	2452179
NCL	2445097
BSG	2442848
AK2	2438107
MYL1	2437054
COTL1	2433292
ATP5L	2433251
PSMA7	2413078
CLIC4	2408082
ATP5J2	2390715
LSM8	2388858
DYNLL1	2379536
SHMT2	2378042
CAV1	2372307
RPL15	2364744
COX4I1	2349176
CTSB	2348629
GRHPR	2342133
ACAT1	2337865
HSPA6	2335949
NA	2334254
TIMM13	2305180
SSBP1	2300306
HSP90B1	2295393
YBX1	2273271
PCBP1	2271469
RPL28	2267802
BLVRB	2257765
HN1	2227774
GDI2	2227607
HNRNPH1	2203557
LMNA	2197524
HNRNPA0	2195002
HMGB2	2190218
CAPNS1	2186907
CARHSP1	2186543
DDX39B	2174298
HSP90AA1	2164430
CCT2	2162483
EEF2	2156211
RAB10	2143830
CA2	2143195
ATOX1	2124920
PSMA2	2115261
CYB5R3	2112847
COX7A2	2110244
SAA1	2101571
HNRNPD	2101238
P4HB	2099132
RAB11B	2087295
CYB5A	2079537
SLC25A3	2077578
FTH1	2077022
HNRNPAB	2068444
EIF1B	2051595
CYC1	2046322
CYCS	2042391
PPA1	2042258
RAB6A	2038696
HADHB	2037947
ANXA3	2034892
MYL6B	2031311
PSME1	2022232
DYNLRB1	2014335
CCT3	2012776
ARPC5	2012517
RPLP1	2009908
PTBP1	2006383
PSMB1	2005189
DSTN	1999235
USMG5	1994826
RACK1	1971435
SLC3A2	1965748
UQCRFS1	1951827
ANP32B	1939310
RPS6	1937089
HNRNPU	1924033
YWHAQ	1921484
VDAC3	1916959
TXNDC17	1909640
FSCN1	1901764
MDH1	1892397
AKR1C3	1892175
BOLA2	1890094
CAPG	1876525
ARHGDIA	1871902
HSP90AB2P	1864453
ILF2	1843781
ATP5C1	1837512
PFDN2	1827629
BASP1	1810632
ATP5J	1808189
RANBP1	1808021
PTGES3	1797316
SNRPE	1780674
ETFB	1779652
SYNCRIP	1766706
PSMB2	1761405
FBL	1748616
MANF	1746926
UQCRC1	1744205
RPS29	1728225
TOMM22	1721364
SSR4	1718968
CCT8	1718461
ELOC	1718358
UQCRQ	1716509
APRT	1712771
CYB5B	1711423
OTUB1	1710715
RAB7A	1705911
GOT2	1705575
EIF1	1700566
TALDO1	1692522
ACADVL	1688613
UBE2L3	1688362
HMGN1	1685371
CBR1	1683082
AHCY	1682830
NDRG1	1673208
SQRDL	1668426
DDOST	1666566
SKP1	1661563
MYL6	1659356
ACTN4	1653718
ECHS1	1651301
CANX	1643583
ESD	1641164
PAFAH1B2	1635801
UBE2I	1628293
ACOT13	1610584
NDUFA4	1609267
MCFD2	1607794
RPL37A	1598541
CTSD	1597576
TPM4	1594562
PSMB3	1589510
CCT4	1571871
EEF1D	1564035
SRSF1	1562151
HADHA	1548025
GSTO1	1547375
UBE2V1	1545366
PSMA3	1540137
SRSF2	1540056
EBP	1538077
CMPK1	1530234
TKT	1528026
RPL17	1527075
SNCG	1525526
HSD17B10	1520718
CALU	1517354
COX7C	1516675
TPD52	1516430
PTRF	1515905
NDUFA2	1513731
BCAP31	1513536
PCMT1	1512676
SERPINB1	1512032
PRDX4	1511537
CAPZA2	1506696
CCT5	1504255
FKBP3	1502349
ARPC2	1497807
NDUFA13	1494669
ALDH1A3	1493466
ERGIC1	1488225
CS	1488190
HNRNPU	1485597
NDUFA8	1482040
PEA15	1479002
RCN1	1478841
SLIRP	1475616
DECR1	1473666
ARF4	1471693
ACTN1	1468340
FKBP5	1466327
RHOA	1463454
CRABP2	1457469
TPM3	1456918
CAP1	1448674
CYB5R3	1448190
VCP	1447239
GRPEL1	1441499
DPYSL2	1440664
HADHB	1435835
TCP1	1432898
ALYREF	1430925
ECH1	1430534
SRP9	1428650
GNG12	1426636
CCT7	1424602
SRM	1422545
EEF1G	1421376
BTF3L4	1421077
CBX3	1420822
RAP1B	1412009
PCBP2	1411954
ATP5F1	1410189
MAGOHB	1409756
PNP	1409277
HMGB3	1409007
PA2G4	1404728
NQO1	1399153
MGST1	1399047
CCT6A	1391397
RBMX	1388606
MTPN	1381613
SNRPA	1381098
RUVBL1	1380822
CSRP1	1378834
STIP1	1374390
VAPA	1373582
HMGA1	1363055
SRSF7	1360295
HNRNPM	1351352
COX5B	1349440
COPZ1	1346511
ALDOC	1336654
FKBP2	1336273
PPA2	1333928
PSMA1	1332092
PPP2R1A	1325206
ANPEP	1323559
EIF6	1321273
RPN1	1320412
ENSA	1313099
RPS5	1310631
TMED9	1308987
SRSF6	1305954
LMNB1	1298394
IL18	1297197
SH3BGRL	1296150
NDUFB10	1292318
UGP2	1292101
LTA4H	1289262
TXNDC12	1279333
CISD1	1277512
GLRX	1270793
NUTF2	1269204
CAPZA1	1266125
AK4	1257112
PTGES	1255879
PSMA4	1252681
ADH5	1247752
LSM2	1244861
PSMB7	1244472
TSN	1240835
PSME2	1240581
CCDC58	1239440
GSTK1	1234544
RBM8A	1234493
TIMM8A	1230039
ACAA2	1225671
MSN	1218789
MRPL12	1215998
SARNP	1209522
GLUD1	1208246
LASP1	1206391
XRCC6	1203810
ARPC3	1199412
ELOB	1197166
NACA	1195847
HNRNPL	1194135
NDUFS4	1193437
DNPH1	1189218
NACAP1	1188648
RPL36AL	1185868
PCNP	1172914
COX6A1	1172331
TMED2	1170966
CKMT1A	1162626
MARCKS	1161801
SNU13	1161671
TACSTD2	1154313
HNRNPF	1151358
SERPINB2	1151302
FUS	1150486
COA6	1147980
EDF1	1131501
MYH9	1130128
TSNAX	1130064
PLIN3	1127260
IMPDH2	1126661
SFXN1	1119949
GUK1	1116663
CUTA	1112656
MED10	1109545
ALDH3A1	1108653
HNRNPH3	1108624
Sep-02	1107024
EIF4E	1101552
ACOT7	1090345
SUCLG1	1086177
VAMP3	1085428
PDIA6	1083078
C21orf33	1082483
TUBA4A	1082069
HNRNPA3	1081427
ASS1	1076983
APEX1	1074230
LAMTOR3	1072711
SERPINB6	1072515
DLD	1070485
PAICS	1065035
RAB5C	1060206
NDUFA5	1059330
PABPC1	1059139
LAMTOR5	1057162
RAB1A	1055619
MAT2A	1054117
SNRPB	1053912
NUDT5	1053509
NONO	1053301
RPN2	1052688
TRA2B	1051838
EIF4H	1045389
ANP32E	1043016
NAXE	1041453
RPL18A	1041299
CAPZB	1037659
EIF1AX	1035972
PSMD11	1035468
XRCC5	1033791
SAR1A	1032876
PSMB6	1032839
TMEM43	1031402
EPHX1	1027877
TMED4	1025264
ARL6IP5	1023389
NAP1L1	1022961
CYB5R1	1021736
ARF6	1021551
ESR1	1019137
FAM162A	1012042
STOM	1008839
GANAB	1007214
U2AF2	1004479
SORD	1003770
UBA1	1002093
ERP29	1000843
GNAI2	1000707
ATPIF1	999442
SEC61B	999192
HNRNPR	997268
EIF2S1	995070
EIF2S3	990159
ST13	989686
WDR1	989679
GGA1	985394
SAR1B	983888
LSM3	979022
BAG2	976745
HRSP12	969906
BSG	965190
ALDH7A1	963399
C14orf166	962520
VAMP8	961617
TUBB6	960655
EIF3I	960162
AKR1C1	958169
PCBD1	958078
NAA50	954648
PDIA4	952831
NOP10	950601
SSB	949989
RAD23B	946498
ELAVL1	944417
ATP6V1E1	944401
SFPQ	940588
ARL8A	937987
MRPS25	937648
AK1	934546
ST3GAL2	933456
ATIC	932617
PGD	927758
SUGT1	925057
PHPT1	923149
H1FX	921223
MYCBP	918934
FKBP4	918427
ADIRF	915824
SLC25A1	912381
CNPY2	910553
EIF4EBP1	910332
IL1RN	910125
NAP1L4	908470
HADH	902900
SSR1	900120
EEF1E1	899676
CDV3	899099
IDH3A	895459
PGLS	895152
AHSA1	891532
RAB14	889522
HSPA4	889504
PSMB5	888082
PSMD7	880588
SRI	880354
DTYMK	877784
RAP1B	876065
FIS1	874033
STOML2	868286
CKAP4	859940
YWHAH	859188
SNCA	859148
HPRT1	856566
RAC1	855008
MRPL14	853434
SEC22B	851529
LSM6	851297
RAB11A	850857
OLA1	848435
IDH1	848235
ITPA	847626
Sep-07	840198
ACTB	837424
ECI1	835281
G3BP1	835037
PRKCSH	834078
FTL	833187
TARDBP	831685
SCOC	831124
COMT	830473
EMD	828325
RNH1	826611
COPE	825757
RARS	824941
RCC1	822160
PON2	816664
MYDGF	816270
HPCAL1	816026
NTPCR	814775
ENO2	813731
PFDN6	812520
NUDC	812270
EIF3J	810125
TAGLN	805838
NDUFS2	805784
FAM49B	805709
EIF3F	804560
MESDC2	803250
LMAN1	800732
PSME3	798820
DDX3X	798500
PCNA	798495
SURF4	797985
SF3B5	795457
PFDN4	793061
NDUFA6	792259
CHCHD3	791591
RUVBL2	790669
RAB8A	790513
SUCLG2	789900
NUCKS1	786857
TPM4	785175
ANXA4	780040
DDX17	779509
TXNDC5	779427
EZR	776657
CD9	775978
TPD52L1	770899
TPM2	770033
AIMP1	769735
UCHL3	767083
AKR1A1	766824
DLST	764642
ENY2	762503
HIST1H1A	761686
IL18	760054
CD59	758519
DPM1	758393
SUMO1	756297
PDLIM1	755735
PGRMC1	755043
KPNB1	754056
REEP5	752357
MRPL13	751823
CNDP2	750155
APMAP	750104
PSMB4	749411
PPP1CB	748139
ATP6V1G1	745813
DHRS7	745234
GNB2	744602
CBX1	744459
SLC25A4	744435
PSAT1	744293
POLR2H	736921
LMNA	732606
ILF3	732101
AK3	731047
SRSF2	730153
PRELID1	725337
CISD2	724217
PDAP1	724088
TPD52L1	722219
NANS	721709
HEBP2	721393
HN1L	720566
LAMTOR1	719694
SNRPB	719266
EIF3H	717870
COX17	717785
CNN3	714518
UBE2M	712132
EIF3G	710980
PSMC5	709775
CTU1	709538
NDUFS6	708234
YBX3	708159
HYPK	707522
SAP18	706575
CSNK2B	706076
ETHE1	704837
EIF4A3	702913
TRAP1	698793
CLTB	697512
NAA10	695578
PDHB	693746
DARS	693564
RPA3	693239
LSM4	692246
NHP2	690529
PSAP	689505
ETF1	689007
KHDRBS1	687214
EFHD2	686890
CITED4	686194
PTRH2	685518
DNAJA1	683957
PSMB8	680975
NDUFC2	679225
NIT2	678732
ATP1B3	676352
FAM213A	676030
JUP	675256
PRPF19	674318
KYNU	673809
GOT1	671969
UGDH	671824
NUDT21	669628
LAMP2	669088
SRSF10	668431
PFDN1	668351
WARS	667733
NIP7	664748
ARPC5L	664435
TSTA3	664342
PSMC4	664000
FLNB	661203
SPR	659936
SPCS1	657418
TAX1BP3	656846
AKR1C2	656366
RAB2A	655153
RPE	650069
PSMD13	649759
NPM3	649366
S100A4	649175
NDUFV2	647723
CALU	645364
NOP16	644469
OAT	644399
VBP1	644016
ACTR2	643603
SDHB	643479
PYGB	642755
DNAJB1	641463
GLOD4	641260
CECR5	640617
ADSS	636986
NDUFB3	636568
PYM1	636146
AIFM1	635073
TOMM40	632182
CD44	629317
LYRM7	626757
LAMTOR4	626097
SRPRB	625642
PGRMC2	625030
ACP1	624902
GNB1	624692
RALY	623948
DDX5	622527
SNRPA1	622432
MAL2	622195
COX6B1	621813
PRMT1	621027
TMEM109	620367
PDHA1	617329
LYAR	615871
G6PD	614922
CRYZ	614045
MTCH2	613072
CNN2	612836
LYPLA2	611633
NDUFA7	611386
TIMM10	611153
DEK	610946
PDLIM5	609533
NQO1	608322
GLRX3	608257
MAPRE1	605280
PTGES3	604739
PFKP	603527
RNPEP	603042
RCC2	602441
SBDS	601906
NDUFB1	598110
MIC13	598031
DKC1	596539
NDUFS5	595959
BLVRA	595575
DNAJC8	593985
MRPS7	593309
PRPS2	592798
TGM1	592329
C1orf123	591904
HINT2	591665
ACSL1	591185
PPIL1	588078
KHSRP	586820
MRPS16	585443
VPS29	584334
TIPRL	583226
ARPC1B	580705
TFAM	577706
MATR3	577250
C11orf98	577103
LAP3	577041
PPP1R9A	576962
LYPLAL1	574511
MRPL53	573981
CAST	573326
FAHD1	572874
ACO2	571871
FARSA	571569
BAP18	571403
ARL1	571270
TMOD3	570837
BID	569733
PARP1	569233
ACTR3	569135
EDF1	567886
PCBP2	566427
GMFB	566297
EIF3K	564023
MAT2B	560915
NDUFS3	560596
TTLL12	560528
RTN3	558680
PSMD14	557565
PDCD10	556091
EIF3M	555490
CHMP4B	553916
PRKACG	551070
ALDH3A2	550594
TIMM8B	550261
KATNAL2	550080
CLTC	549675
IMMT	549264
KARS	549042
ARCN1	548376
BCCIP	547608
SMAP	547203
BAX	546697
AGK	546336
TRIM4	544185
OCIAD1	543994
G3BP2	543212
SARS	542295
DHX9	541805
ECI2	540642
TSPO	540158
RSL1D1	539071
RTCB	537372
TWF2	536458
ANXA11	536048
SFXN3	534966
FASN	534755
SPCS2	533443
ACAT2	533151
STRAP	532834
TRMT112	532013
TXN2	531293
MRPL50	531006
PPP2CA	530538
GGCT	528775
PAQR4	528745
FAM96B	528517
SNX3	526134
ARPP19	524338
MRPS28	524144
MRPL57	522662
PDXK	522343
DDX1	522238
ATP1A1	521721
CHTOP	521514
PIN1	521500
TRIM28	521402
PBDC1	521322
PMPCA	520115
FUBP1	519269
VTA1	519056
SLC16A3	517400
NDUFB4	516224
DNAJC5	515673
SEC13	514582
MRPL34	514000
HNRNPC	513342
MVP	512937
MRPS14	512914
UBE2K	512069
ARHGDIB	512056
NDUFS8	511388
RAB18	510685
DUSP23	510483
TECR	509450
NIPSNAP1	508743
NOP58	508373
CAPRIN1	506372
U2AF1	505927
GNPNAT1	505909
PSMD5	504705
MRPS23	503651
POLR2L	503164
HDDC2	500998
PPP1CA	500700
MCTS1	500663
COMT	499727
CBX5	499385
LMAN2	499262
COA3	498241
EIF2S2	498099
HSD17B12	497811
SDCBP	497318
MRPL27	496460
TMEM261	495718
SNRNP70	495645
Sep-07	495616
HLA-B	495494
CLNS1A	494980
MRPS33	494873
PSMC6	494587
PUF60	493994
DCTN2	493832
BRIX1	492370
HNRNPDL	491544
TUBB3	491490
RDH14	491356
TYMP	491075
HLA-A	490886
UAP1	490057
PAFAH1B3	489961
SNRPB2	488359
DCTD	487685
FLOT2	487583
BPNT1	486914
NOP56	486024
PPP1R14B	484356
ACTR1A	484094
CDC37	483970
PSMC1	483303
PLIN3	483125
ARL3	482857
SF1	482782
ANXA8	482214
HMOX2	481339
ACLY	480245
ADK	480214
PYCR2	479598
HEBP1	479437
ITGB1	479241
ALDH18A1	479093
CAPN2	478677
MRPL33	475410
PSMD6	474990
HARS	474471
ALDH1B1	473934
NENF	473896
SF3B6	473683
SEC11A	473641
TMEM14C	473381
POLR2M	473132
IDH3B	472207
ACSL4	470829
STMN2	470458
MRPS36	469302
PSMC2	468935
PLS3	468740
MRPL23	467427
HSPH1	467146
GSPT1	466721
UQCR10	466673
CTSZ	465545
CCDC124	465472
RPL26L1	464456
UBQLN4	464455
GCHFR	464158
PCMT1	463086
RBM14	462478
DAZAP1	461350
ATP2A2	460779
NSFL1C	460323
LYPLA1	459534
DIABLO	458842
SCAMP3	458477
ERO1A	458178
BLOC1S6	457738
DYNLT1	457672
PSMD12	457283
CHCHD4	457098
SCARB2	456871
PPT1	456747
PGK2	456046
GLRX5	455539
PSMC3	454907
FBLL1	454450
PPIH	454080
HSBP1	453800
TGM3	452762
TIMM9	452550
NDUFS1	451721
DNAJC19	451329
METTL7A	451171
IDI1	449503
ERLIN2	448392
GNPDA1	447057
MFF	446617
USP14	446016
ACTBL2	445422
NPEPPS	444702
DTD1	444262
CRIP2	443650
TST	443540
PNPO	443200
QDPR	441594
PARN	441463
MAP2K1	440494
MRPS17	439660
RPRD1A	438188
NPC2	438093
PITPNB	437965
DHX15	437484
RTN4	437325
CRKL	436231
CTTN	435262
NDUFS7	434823
IFITM2	434396
COPS8	433520
TROVE2	432779
DUT	432266
CNIH4	432119
HMGCS1	431461
RCN2	430951
GART	430512
HAGH	430274
DPY30	430066
Sep-11	429208
GSR	429149
ATAD3A	429076
MRPS34	427200
AIMP2	427176
PLCH2	426873
RBBP4	426554
MMGT1	425839
SMS	425650
PYCR1	425146
MRPL2	424193
NIFK	424051
FAM129B	424008
GGH	423811
ALDH9A1	423221
EIF4A2	422720
LSM1	422255
ABHD10	421669
SDHA	421622
ATAD1	421482
MRPL55	419963
TMPO	419419
VAT1	419311
GM2A	418834
DLAT	417644
UQCC2	417634
PGAM5	417012
MRPS21	416402
MRPL11	414076
FMC1	414040
UBE2V2	413922
TMPO	412547
CAB39	411994
EIF3E	411206
AGFG1	410766
SCO1	410723
ADI1	410623
C20orf27	409755
HACD3	408693
ABHD14B	407989
TMED5	406652
STX8	406067
EBNA1BP2	405458
RPL22L1	404932
DDX6	403484
HSD17B4	402822
IQGAP1	402786
TFG	402684
HMGA2	402102
CIRBP	402017
POLE3	401553
DYNLL2	401359
DYNC1I2	400524
MLEC	399707
CD99	398957
TUBB2A	398930
SDF2	398200
ARHGAP1	398151
CHMP5	397322
NARS	397306
IARS2	397013
TMCO1	396501
NDUFB9	396301
MRPL9	395468
CPVL	394872
PPIC	393132
ME2	393123
DHCR7	392824
SAA2	392257
TOMM34	392111
OCIAD2	391371
HIBCH	391034
EIF3L	390602
ATP6V1A	390428
HSDL2	390074
KRAS	389890
PDLIM4	389456
VSNL1	389153
MRPS6	388280
HIBADH	387923
EHD2	387261
DAD1	387083
POLD4	386892
HYOU1	385982
DFFA	385944
SYPL1	385471
UQCRH	385029
BET1	384529
TMEM256	384365
MT-ATP6	383254
RAB35	382936
NDUFA10	382801
ATL3	382775
MRPL46	382714
MTHFD2	382611
SRSF5	382502
EPCAM	382237
GLUL	382206
TPR	381590
SNAP23	381325
SENP2	381027
MRTO4	380863
FHIT	380789
RPA2	380183
DNAJB11	380105
NDUFA12	378926
GAR1	378673
RAB9A	378529
MAPK1	377845
CMBL	377656
NDUFB5	376937
TPM3	375921
HSP90AB4P	375569
ERP44	375155
FAM3C	374468
CORO1C	374379
PSPH	374051
RALA	373342
SRC	373139
NDUFAF2	372675
HIGD1A	372476
PPP3R1	371912
CLPP	371843
NUCB1	371510
MGST2	371215
H1F0	371075
PDCD6	370899
DNM1L	370238
MRPL49	369735
COX7A2L	369641
PURA	369214
ACADM	368219
CSNK2A1	367779
SLC16A1	367549
SNRNP40	367287
CHORDC1	367138
PPP5C	366028
FARSB	365904
PRPS1	365896
ACTR1B	365445
HIST1H1D	365298
DDX21	365260
MRPL17	364780
RBM3	364455
SLC25A11	364067
VCL	362988
COPS4	362650
PHGDH	361761
ACTL6A	361699
NSDHL	361255
MTDH	360663
PFDN5	360142
GNAI3	360073
RAC2	359688
Sep-09	359213
SND1	358993
RAB5B	358954
AP2B1	358892
ENOPH1	357901
PGM1	357753
BZW1	356925
RER1	356728
AGTRAP	356610
CAND1	355878
ISOC1	355713
ARL8B	355569
ISOC2	353855
RAB21	353809
SUCLA2	353520
ZYX	353109
ENO3	353031
AP2S1	352863
RBBP7	352752
GPD2	352005
PSMB9	351980
LRPPRC	351887
ROMO1	351834
FAM136A	351749
POLR2H	350687
CTNND1	350564
MRPS10	350171
RPF2	349930
TARS	349728
TMX1	349267
CHCHD1	348960
TIMM44	348854
NDUFA3	348701
UBE2L6	348438
PSMD4	348193
HK1	347842
PPP2R2A	347805
BUB3	347383
YARS	347319
APOOL	346861
HLA-G	346356
TLDC1	345446
NDUFB6	345065
OSTC	344276
TXNL1	344196
MTHFD1	344146
PARN	344026
PNPO	343968
DYNC1LI2	343898
TWF1	343870
CAPN1	343851
NDUFA9	343123
CIAPIN1	342712
RPL7L1	342519
NDUFB11	341865
Sep-08	340629
MRPS27	339911
UFC1	339432
PHF5A	339129
MRPS24	338899
PYGL	338104
MRPL21	337734
RBM39	337495
MT-ATP8	337403
PIN4	337372
CALD1	336795
PTRHD1	336547
TSTD1	336273
PAFAH1B1	336168
VAPB	336037
SDCBP2	335915
GMPS	335249
PABPC4	334762
CDC42SE2	334686
COPB1	334435
SDPR	334361
ASNA1	333662
BCL2L13	333552
GORASP2	333504
IDH2	332508
MRPL43	331722
FLOT1	330957
BZW2	330877
OXSR1	330138
TTC1	329383
MPST	329235
FAM167A	328888
KHDRBS3	328826
MVD	327790
ANXA7	327579
SUGT1	327425
STX12	326583
TMEM63A	326263
YKT6	325350
SCP2	325275
TBCB	324979
GARS	323954
HM13	323527
CPNE3	322850
LETM1	322772
SLC25A22	322053
ZNF207	320920
NDUFB7	320568
UBQLN1	320038
PPIF	319426
CSNK1A1	319234
ECHDC3	319106
VPS4B	319053
LIN7C	318932
IVD	318884
DCTPP1	318848
MRPL18	318826
RAB3D	318528
BCAT2	318262
AHNAK	317766
SYNJ2BP	317734
LONP1	316378
NDUFAF4	316199
TUBA1A	315387
DBN1	314571
RAB5A	313577
PSMD8	313388
GTF2F2	313020
MTX2	312754
REXO2	312694
BCL2L2	311551
SRSF9	311427
EIF4A2	311282
WASHC3	311086
EIF3D	310946
PRNP	310739
MARS	310729
AARS	310512
LRRC47	310027
TMEM263	309951
RPP14	309923
TPM1	309462
NUP62	309433
SAE1	308582
TAPBP	307779
RBX1	307137
VPS26A	306990
CNBP	306738
EXOSC4	306307
BDH1	306266
PPP1R7	306116
PPID	305916
PSMD3	305424
SRP19	305230
VPS35	304073
CPNE1	303924
IFI16	303902
ATP6V1B2	303268
PMPCB	303105
ZMPSTE24	302707
SPRYD4	301651
NAPA	301053
HMGA1	301042
FAF2	300835
COPG1	300589
VASP	300562
FUBP3	300032
RPP30	299827
OXCT1	299786
NUDCD2	299652
TICAM2	298875
SLC30A1	298822
LMNB2	298627
GALE	298458
DAP3	297771
EMG1	297278
TPD52L2	297268
HSPA4L	297012
NMT1	296868
MEX3D	294733
PRKRA	294210
MAP4	294025
ATP6V1F	293575
HDAC1	292917
DHCR24	292902
SPCS3	292871
MRPL4	292625
DR1	292599
SRP54	291779
NIPSNAP3A	290797
EWSR1	290405
HARS	290302
TACO1	290153
STX7	289844
PTGES2	289814
DRG1	289770
COPS2	289719
PDCD6IP	289589
PIR	289355
SCPEP1	288994
OSTF1	288670
POLR2I	288445
MRPS26	287673
ASAH1	286575
MOB1A	286470
IDH3G	286219
SF3A1	285730
SGTA	285460
SAMM50	285188
CALD1	285151
TUBB8	284822
PTGR1	284277
TUBG1	284132
TRIM29	284015
EIF4B	283588
PSMD9	283508
TMEM205	283431
OGDH	283412
RNPS1	283341
EPRS	282999
POLDIP2	282887
TMX3	282177
PPP2R4	281899
DPM3	281716
SEPHS1	281381
GBE1	281264
PLOD3	281203
NDUFA11	280737
PURB	280606
FLNA	280368
COQ9	279636
LUC7L3	277607
AP3S1	277513
TPD52	277477
MRPS22	277390
DAP	277198
VPS4A	277106
BRCA2	277042
IRF6	276037
BRK1	276020
FDXR	275849
COPS6	275555
RSU1	274025
IMPA1	273976
PRKCDBP	273407
ACAA1	273346
THEM6	273290
PYURF	272669
CARS2	272519
IARS	272397
LARS	272211
NOLC1	271862
HP1BP3	271709
TOR1AIP1	271147
AKR7A2	271108
SNRPC	270439
CHP1	270183
TMED5	270070
CFL2	269989
GNA11	269959
CTNNB1	269644
CPNE8	269488
HNRNPUL1	269464
PTPMT1	269210
TEN1	269022
PSMD2	268073
MAOA	267750
MRPL41	267618
CTSL	267477
RAP2B	267438
CLTA	267266
CCDC90B	266945
FDFT1	266627
RDX	266607
DPP3	266399
SH3GLB1	266297
WDR77	265701
BAG3	265558
AP2M1	265375
PSMG3	265025
TIMM50	264599
CBR3	264437
MTX1	264354
CERS2	264342
TRIM56	264308
MRPL3	264047
COX20	263869
ARPC1A	263772
COLGALT1	263303
COPA	263292
PLEC	262363
RECQL	261576
EIF3C	261534
WDR61	261348
MRPL51	261061
SNX2	260921
MGST3	260794
HTATIP2	260736
DCTD	259971
GTF2A1	259922
CORO1B	259081
CHCHD2	258974
SCD5	258779
RBBP7	258667
ECHDC1	258171
HEXB	257746
TRMT10C	257343
TOP1	257223
TMEM165	257119
NME3	257051
SCD	257013
MICAL2	256843
MAP2K2	256699
TPM1	256592
PPP1R8	256334
ENOX2	256223
DCTN6	256015
RAB32	255968
MRPL24	255740
GPX8	255692
RRAS2	255441
CNP	255216
SDF2L1	255136
UBE2H	254675
CCDC12	254653
SMU1	254399
ANXA6	254363
RAD23A	253529
SRSF10	253371
DENR	253231
ERLIN1	253189
AP1B1	252903
POLR2E	252899
ACSL3	252105
CD63	251769
THRAP3	251398
WDR82	251320
GSTT2B	251132
UPP1	251088
CMC1	250872
DCPS	250251
COA4	249986
TBL2	249962
GCDH	249837
RSL24D1	249658
TIAL1	248863
CHCHD6	248779
METAP1	248626
BROX	248476
SNX6	248249
TMA16	247385
HLA-B	247173
IKBIP	246779
ABCE1	246375
BRI3BP	245788
CTNNA2	245656
PABPN1	245607
AKR1D1	245544
SF3B4	245506
CTNNA1	245357
NASP	244810
SEC63	244808
BST2	244170
PGM2	244138
CSRP2	244044
PNO1	243806
MT2A	243711
MYO1C	243667
GBAS	243051
VARS	242553
AGPS	242326
TMEM33	242083
EMC7	241833
COPS5	241752
DIMT1	241566
C12orf57	241474
PABPC4	241292
TRMT1	241189
CDC26	240990
RHOG	240641
CKS1B	240616
SRP72	240296
UMPS	240282
PMVK	240146
PCK2	240041
LRRFIP1	239961
RBM4	239732
XPO1	239625
CASP1	239294
COMMD2	238870
EXOSC6	238824
PAK2	238819
UQCC3	238720
MRPL48	238691
UCHL5	238622
ARF5	238414
PSPC1	238399
INIP	238381
TSFM	238137
PDCD4	237790
HABP4	237679
SCAMP2	237501
LPP	236299
MRPS11	236096
MXRA7	236041
CRK	235990
EIF3B	235980
TP53I3	235848
HMGN5	235774
TMEM70	235634
ATP1B1	235601
SLC25A24	235507
PSMD10	235339
PROCR	235276
SLC9A3R1	234999
RTCA	234981
ARMC10	234177
FXR1	234037
TRIM25	233411
COMMD9	233397
EIF2AK2	233144
FEN1	232888
PPP1R14C	232755
RRS1	232637
TRA2A	232337
DNAJC9	232067
NMES1	231776
EXOSC2	231771
SEC31A	231475
DDX18	231365
BLMH	231174
ATP6V0C	230785
LAD1	230777
LSM7	230694
FKBP8	230587
CCDC47	230542
HK1	230434
DNPEP	229915
CTSC	229833
ARFIP1	229824
DNAJC3	229821
FAH	229379
STK24	229216
CARS	229188
MRPS31	228967
DDX19A	228425
C12orf73	228159
UBAP2L	228131
IGF2BP2	228129
DUSP3	228054
ACAD9	227641
PDZK1IP1	227279
SEC61A1	227151
PRKAR2A	226875
PPME1	226635
MCCC2	226541
PROSC	226481
GPD1L	226410
SH3KBP1	226332
PREP	226303
MRPL58	226229
MRPS12	225558
F11R	225511
MAVS	225377
SARG	225335
PPP1CC	225279
CD44	225192
TCEA1	225014
PPM1G	224941
TOMM70	224702
PRMT5	224371
LAMTOR2	224264
MED4	223880
MRPL22	223182
ACYP1	222904
CDK1	222847
FAM58A	222667
B4GALT1	222538
CCDC43	222447
MRPL20	222357
PDCL3	221997
MMAB	221920
C5orf51	221906
TM9SF2	221856
PAWR	221472
TIMP1	221469
ABLIM1	220938
RPRD1B	220393
C16orf13	220237
PPCS	220224
TMBIM6	219809
TRIM16	219800
COMMD4	219731
PRPF31	219713
MRPL15	219565
MRPL19	219288
CCDC51	219228
NDUFV1	219223
PI3	219001
CPSF6	218982
PKP3	218762
DDAH1	218669
CKS2	218498
YARS2	218485
SNX12	218468
PSMB10	218046
TUBA1C	217963
ADA	217932
IRF2BP2	217841
CTBP2	217810
PRKACB	217728
P4HA1	217550
KLC1	217471
TPP1	217394
DDX39A	217363
PITPNA	217287
RHOC	217231
HSPB11	217158
RABIF	217013
PSMD1	216953
IPO5	216907
SLC25A13	216714
STX4	216672
HDHD2	216592
KPNA4	216591
PFKM	216421
RHEB	215944
GOLT1B	215930
DCTN3	215927
HIGD2A	215776
PCYT1A	215707
KDSR	215504
ABI1	215366
FAM114A1	215323
PFKL	215288
GRWD1	215192
DHRS7	214837
MRPS35	214819
BCAS2	214750
ESYT1	214664
C4orf32	214639
CCDC71L	214463
CCDC80	214088
VPS25	213961
GCLM	213807
MRPL40	213706
GNG5	213681
TOR1AIP2	213637
CAMK2G	213523
TM9SF4	213511
TXNRD1	213492
OVCA2	213340
MAK16	213039
POLR2D	212917
NDUFAB1	212619
RRBP1	212343
ILF3	212153
NSUN2	211777
CST3	211267
MRPL39	211104
MRPL1	210715
EIF5	210362
KTN1	210237
DNAJA2	210151
KPNA3	210071
SNAPIN	209851
ATAD3B	209485
DCXR	209374
ACBD3	208316
TPM1	208015
CLINT1	208001
AP3M1	207706
COQ7	207581
PGP	207503
WDR64	207368
UROD	207324
RAB13	207300
CSTF1	207027
KAZN	206711
DBT	206699
SH3GLB2	206630
SEC14L2	206391
MRPL16	206367
LLPH	206257
NGDN	206243
COMMD6	206187
SLC25A10	206128
LAGE3	206023
ATG3	205988
CHMP4A	205883
PPIE	205763
RDH11	205542
RNASEH2A	205202
UBA2	204539
HDGFRP3	204494
IL18R1	204370
C2orf47	204200
WDR12	204194
HNRNPK	204189
NCSTN	204116
FDX1	204079
ME1	203721
NNT	203572
DYNC1LI1	203252
PCYOX1	203158
GDI1	202815
EMC8	202690
GIPC1	202530
PUS1	202283
AK6	202125
RPS19BP1	202050
SEC23A	202014
SUN2	201676
CD47	201602
COPS3	201464
TIGAR	201417
POFUT1	201345
CSNK2A2	201337
EXOSC3	201182
DARS2	201002
CSTF2	200940
UBE2B	200772
M6PR	200770
TRAPPC3	200178
ARMC1	200076
RPP25L	199989
NUP43	199958
AP1S1	199929
MAGT1	199876
SEC11C	199777
ACO1	199759
MINOS1	199465
LRPAP1	199176
IMPDH1	199115
MRPS15	198845
KRR1	198565
CPOX	198173
MUC1	198080
MRPS18B	198047
FXN	197998
GIPC2	197654
TMEM11	197627
TPM1	197561
EHD1	197502
OPA1	197366
GLS	197339
NFU1	197332
KRR1	197143
EIF4G1	197062
THUMPD1	196935
NEURL4	196931
CUL4B	196684
NDUFV3	196509
SMNDC1	196484
VAMP2	196470
UBE2D3	196069
CHMP1B	195927
MRPL32	195756
COPS9	195561
MRPL44	195522
PES1	195461
LBR	195114
PNPT1	195087
GABARAPL1	194969
UNC119B	194943
CBFB	194867
RRP15	194826
POLR2C	194128
NDUFV3	193852
MRRF	193790
ACADSB	193554
IST1	193476
KPNA1	193331
NUP54	193247
CRYAB	193186
PSIP1	193101
TRIM23	193078
SF3B3	192937
KRTCAP2	192842
DDRGK1	192640
USP5	192631
HNRNPUL2	192334
EHD4	192281
TPRKB	192141
RFC5	192137
FECH	191778
MPHOSPH6	191539
SERPINB3	191080
GRB2	190918
IPO7	190848
UBE2G2	190698
SCAMP1	190656
AIP	190497
MEMO1	190492
MRPS18A	190343
PRNP	190048
THYN1	190017
IAH1	189950
ADSL	189780
CGGBP1	189768
PPIL3	189707
STAT3	189303
MBOAT7	189290
TMX4	188812
SPRR1B	188538
ALG13	188398
PRPSAP2	188385
UCK2	187899
SEC23B	187340
UBXN1	187294
CCAR2	187093
SRSF11	187046
DHRS4	186668
UFD1L	186348
SRP68	186236
ATP6V1D	186129
MRPS9	186087
ABHD11	185877
SF3A3	185871
STX18	185857
CMC2	185701
SCO2	185511
CTBP1	185055
GLS	184966
HIKESHI	184950
WDR18	184678
HMGCL	184627
NUDT1	184549
COMMD3	184502
DERA	184463
MRPL38	184319
METAP2	184116
TRA2A	183390
NCBP2	183236
CASP3	183087
EFTUD2	183064
MYBBP1A	183032
RAVER1	182835
C1orf122	182582
Sep-10	182555
[truncated: 8,919 more rows]
