# Supplementary material for: The Encyclopedia of Proteome Dynamics: the KinoViewer
Source: Bioinformatics. 2018 Sep 19;35(8):1441–2. doi: 10.1093/bioinformatics/bty823 (PMC6477970; doi:10.1093/bioinformatics/bty823)
Supplement: Supplementary Data [file bty823_supp.zip › bty823-Suppl_data/bty823_ensembl_gene_example.csv]

Ensembl_gene	Log2 read counts
ENSG00000156508	10.8207808
ENSG00000196205	10.77293683
ENSG00000075624	10.67214081
ENSG00000184009	10.51474688
ENSG00000205542	10.44385094
ENSG00000096384	10.34273861
ENSG00000248527	10.23929414
ENSG00000111640	10.20601482
ENSG00000233476	10.11397538
ENSG00000087086	10.01670158
ENSG00000112306	9.977101938
ENSG00000137309	9.940540734
ENSG00000256393	9.93197174
ENSG00000237973	9.930494407
ENSG00000187514	9.87266303
ENSG00000167658	9.832531973
ENSG00000034510	9.733557667
ENSG00000272060	9.710738993
ENSG00000140988	9.66132756
ENSG00000142541	9.603206379
ENSG00000266658	9.329427802
ENSG00000181163	9.325124787
ENSG00000161016	9.310377753
ENSG00000145425	9.298802995
ENSG00000231500	9.206368439
ENSG00000148303	9.158727116
ENSG00000142534	9.148811395
ENSG00000065978	9.139144638
ENSG00000177954	9.075116411
ENSG00000117450	9.045011896
ENSG00000137154	9.025642969
ENSG00000198755	8.982417721
ENSG00000229117	8.977579491
ENSG00000100316	8.973515687
ENSG00000089157	8.964544292
ENSG00000167996	8.928289408
ENSG00000080824	8.925232096
ENSG00000131914	8.919454375
ENSG00000235655	8.901670709
ENSG00000074800	8.860887514
ENSG00000225630	8.848929973
ENSG00000135486	8.814221543
ENSG00000110955	8.750998207
ENSG00000123416	8.725040806
ENSG00000142937	8.715578118
ENSG00000198034	8.691961963
ENSG00000249532	8.689249725
ENSG00000108518	8.684202483
ENSG00000070756	8.680290273
ENSG00000174444	8.64969952
ENSG00000197958	8.635468678
ENSG00000118181	8.626577266
ENSG00000122406	8.616441545
ENSG00000111716	8.589903926
ENSG00000168028	8.57276235
ENSG00000144381	8.567578981
ENSG00000152661	8.558709791
ENSG00000212802	8.552039612
ENSG00000240342	8.538761499
ENSG00000133112	8.527621611
ENSG00000108298	8.520503537
ENSG00000142676	8.510802461
ENSG00000265992	8.354381279
ENSG00000168653	8.334758881
ENSG00000119335	8.319449205
ENSG00000237550	8.263813894
ENSG00000088305	8.243192573
ENSG00000170315	8.225282842
ENSG00000147604	8.224858918
ENSG00000204531	8.211083284
ENSG00000162244	8.201216747
ENSG00000005022	8.188425041
ENSG00000123975	8.187012282
ENSG00000136942	8.180696219
ENSG00000184697	8.171163176
ENSG00000109971	8.16265631
ENSG00000084207	8.128937282
ENSG00000143947	8.125345173
ENSG00000122026	8.119631437
ENSG00000128567	8.115262642
ENSG00000137818	8.109499388
ENSG00000135069	8.082959124
ENSG00000169564	8.081538199
ENSG00000166598	8.075040486
ENSG00000089220	8.073594696
ENSG00000143742	8.072585951
ENSG00000167526	8.059551863
ENSG00000163682	8.046693955
ENSG00000108953	8.031251379
ENSG00000145423	7.993686745
ENSG00000169714	7.964115624
ENSG00000111669	7.959607114
ENSG00000131469	7.953675253
ENSG00000137285	7.951254322
ENSG00000196262	7.947136819
ENSG00000008988	7.944177835
ENSG00000175130	7.940052771
ENSG00000182481	7.932830164
ENSG00000149273	7.920633729
ENSG00000132507	7.915153358
ENSG00000134308	7.900348321
ENSG00000145741	7.894302971
ENSG00000179218	7.886737224
ENSG00000177600	7.873113368
ENSG00000114391	7.86615886
ENSG00000198618	7.844703387
ENSG00000167553	7.841359837
ENSG00000105640	7.80264793
ENSG00000198242	7.789444868
ENSG00000171858	7.785090597
ENSG00000089009	7.784953221
ENSG00000188846	7.783288681
ENSG00000234648	7.777013714
ENSG00000122566	7.760555961
ENSG00000104341	7.759319703
ENSG00000121570	7.752228666
ENSG00000130741	7.703362757
ENSG00000196419	7.693899038
ENSG00000197451	7.689488863
ENSG00000150991	7.656910825
ENSG00000197746	7.651908635
ENSG00000067560	7.651854697
ENSG00000108106	7.647813533
ENSG00000137267	7.640412072
ENSG00000115484	7.628209807
ENSG00000188612	7.626621333
ENSG00000110700	7.619468373
ENSG00000113328	7.61552765
ENSG00000086475	7.6118183
ENSG00000204628	7.602911031
ENSG00000165119	7.59834509
ENSG00000110958	7.59416261
ENSG00000128050	7.586119087
ENSG00000130726	7.585192982
ENSG00000105193	7.579147235
ENSG00000164032	7.570973371
ENSG00000115053	7.56561231
ENSG00000235174	7.565362047
ENSG00000138326	7.5521471
ENSG00000234797	7.549958885
ENSG00000172270	7.549692828
ENSG00000059804	7.534068231
ENSG00000079246	7.525392866
ENSG00000198918	7.516184117
ENSG00000099194	7.511443849
ENSG00000143621	7.505065053
ENSG00000171314	7.482518944
ENSG00000174748	7.475066914
ENSG00000169504	7.470560585
ENSG00000114942	7.467429541
ENSG00000184897	7.466232328
ENSG00000186076	7.462119378
ENSG00000069275	7.46058862
ENSG00000213442	7.456701019
ENSG00000176340	7.453658771
ENSG00000198744	7.447156881
ENSG00000105372	7.443968665
ENSG00000144713	7.443858648
ENSG00000159335	7.414450324
ENSG00000142192	7.408505275
ENSG00000205609	7.405147103
ENSG00000185885	7.403843187
ENSG00000166426	7.387341133
ENSG00000182899	7.38558744
ENSG00000063046	7.384952498
ENSG00000128272	7.380518502
ENSG00000229119	7.369567331
ENSG00000186468	7.353457035
ENSG00000130255	7.341545783
ENSG00000167004	7.341520504
ENSG00000092199	7.339547834
ENSG00000254934	7.33661091
ENSG00000126432	7.333906073
ENSG00000123562	7.333319367
ENSG00000132646	7.325498784
ENSG00000166681	7.321400843
ENSG00000117592	7.321088078
ENSG00000260834	7.317069207
ENSG00000171863	7.302574162
ENSG00000009307	7.293092199
ENSG00000147403	7.291265725
ENSG00000154277	7.286908131
ENSG00000215030	7.2720967
ENSG00000130203	7.267770328
ENSG00000057608	7.244400637
ENSG00000240972	7.228714329
ENSG00000230629	7.227487971
ENSG00000173660	7.214662838
ENSG00000124767	7.204195559
ENSG00000179051	7.20383103
ENSG00000111752	7.198800259
ENSG00000127184	7.196616514
ENSG00000115268	7.18854608
ENSG00000083845	7.185689791
ENSG00000177733	7.183173559
ENSG00000132341	7.180718299
ENSG00000113657	7.179251268
ENSG00000068697	7.173290927
ENSG00000241186	7.170306898
ENSG00000164587	7.168102563
ENSG00000240563	7.167713705
ENSG00000102172	7.165377106
ENSG00000170144	7.163068561
ENSG00000023734	7.161598433
ENSG00000149925	7.148647031
ENSG00000101856	7.148214475
ENSG00000254277	7.141233919
ENSG00000067225	7.132306418
ENSG00000196230	7.131148262
ENSG00000100823	7.129299619
ENSG00000166441	7.127965885
ENSG00000166794	7.118535198
ENSG00000188229	7.117205712
ENSG00000100632	7.115843794
ENSG00000189343	7.115109929
ENSG00000178035	7.109819441
ENSG00000105202	7.109046603
ENSG00000135916	7.1039471
ENSG00000131747	7.101869192
ENSG00000137970	7.094080855
ENSG00000173726	7.094036798
ENSG00000156261	7.089979282
ENSG00000182117	7.089423041
ENSG00000121774	7.08130572
ENSG00000110492	7.077863471
ENSG00000125835	7.072393327
ENSG00000134333	7.066365933
ENSG00000084623	7.06624155
ENSG00000170606	7.064859477
ENSG00000184779	7.05763439
ENSG00000063177	7.055674255
ENSG00000156482	7.025540269
ENSG00000142089	7.023298771
ENSG00000185201	7.020197054
ENSG00000075618	7.018356953
ENSG00000181449	7.016734287
ENSG00000135862	7.015874283
ENSG00000250182	7.009645433
ENSG00000118705	7.008808792
ENSG00000142864	7.00835038
ENSG00000163191	7.008111703
ENSG00000164924	7.000315822
ENSG00000147224	6.997430455
ENSG00000174574	6.997102555
ENSG00000233927	6.996738514
ENSG00000163468	6.996046984
ENSG00000076716	6.992275069
ENSG00000111057	6.990635995
ENSG00000104904	6.990304823
ENSG00000143870	6.986669477
ENSG00000169710	6.982276666
ENSG00000187109	6.982248948
ENSG00000163041	6.98066659
ENSG00000175061	6.976799255
ENSG00000044574	6.968066176
ENSG00000075415	6.966048796
ENSG00000149257	6.959025566
ENSG00000155660	6.958686472
ENSG00000169813	6.94537082
ENSG00000118816	6.945148737
ENSG00000116133	6.943901611
ENSG00000139146	6.931961454
ENSG00000064666	6.929502617
ENSG00000169764	6.927577352
ENSG00000213741	6.92409665
ENSG00000152234	6.917350749
ENSG00000164104	6.915763768
ENSG00000035403	6.912825806
ENSG00000127022	6.905038583
ENSG00000163931	6.895560897
ENSG00000143799	6.894755145
ENSG00000213585	6.893627843
ENSG00000104332	6.88476683
ENSG00000189403	6.883367653
ENSG00000110321	6.880247735
ENSG00000125977	6.873855131
ENSG00000100129	6.871553314
ENSG00000118680	6.865941872
ENSG00000136238	6.865899668
ENSG00000112118	6.857561593
ENSG00000126267	6.85493826
ENSG00000113013	6.854704651
ENSG00000101444	6.853991222
ENSG00000124207	6.851966959
ENSG00000125691	6.846665186
ENSG00000179010	6.845996416
ENSG00000132967	6.840728973
ENSG00000156976	6.837233939
ENSG00000170027	6.834481545
ENSG00000124486	6.829296076
ENSG00000172757	6.823921424
ENSG00000232112	6.820991956
ENSG00000238103	6.815265066
ENSG00000170421	6.814348785
ENSG00000167552	6.810117656
ENSG00000135624	6.806461968
ENSG00000079459	6.8047122
ENSG00000108561	6.802863353
ENSG00000165502	6.801893269
ENSG00000089597	6.797614431
ENSG00000119888	6.793954991
ENSG00000130985	6.791034481
ENSG00000092621	6.790379142
ENSG00000140545	6.789823056
ENSG00000197756	6.78974789
ENSG00000136810	6.784397227
ENSG00000225972	6.780153456
ENSG00000244038	6.778901586
ENSG00000116251	6.77774432
ENSG00000146731	6.771559487
ENSG00000102144	6.770107857
ENSG00000214485	6.769081277
ENSG00000206557	6.766867343
ENSG00000147140	6.764496506
ENSG00000134057	6.763277093
ENSG00000167815	6.759729779
ENSG00000142657	6.759034387
ENSG00000198830	6.755821646
ENSG00000136938	6.755558421
ENSG00000149806	6.748858902
ENSG00000173812	6.74664945
ENSG00000178952	6.743824151
ENSG00000254339	6.739808425
ENSG00000134602	6.737772474
ENSG00000101182	6.735178069
ENSG00000143761	6.731787708
ENSG00000196924	6.730898078
ENSG00000139644	6.72456273
ENSG00000105438	6.722533798
ENSG00000125743	6.717877477
ENSG00000169567	6.715496051
ENSG00000088832	6.707293557
ENSG00000107581	6.701382218
ENSG00000084234	6.688396158
ENSG00000214389	6.687187777
ENSG00000155380	6.683954242
ENSG00000109475	6.675030791
ENSG00000074071	6.673250185
ENSG00000173457	6.671916878
ENSG00000117519	6.671422362
ENSG00000150093	6.668921655
ENSG00000134294	6.66529604
ENSG00000116030	6.664544271
ENSG00000234851	6.663290622
ENSG00000215301	6.658311576
ENSG00000102024	6.654217764
ENSG00000143384	6.649423864
ENSG00000166913	6.649408836
ENSG00000178741	6.647359314
ENSG00000105281	6.64210765
ENSG00000184117	6.640605744
ENSG00000104408	6.637592242
ENSG00000115457	6.637302501
ENSG00000090861	6.631202528
ENSG00000124795	6.630476065
ENSG00000165280	6.62785673
ENSG00000095002	6.625455473
ENSG00000112972	6.62363654
ENSG00000227063	6.620653166
ENSG00000177410	6.619633091
ENSG00000165732	6.615399504
ENSG00000069849	6.612960139
ENSG00000180964	6.602681528
ENSG00000100380	6.600861176
ENSG00000004478	6.599707928
ENSG00000205339	6.599580479
ENSG00000160014	6.599159662
ENSG00000092820	6.598886634
ENSG00000150753	6.598079096
ENSG00000233276	6.593304686
ENSG00000138413	6.588032089
ENSG00000186298	6.587745431
ENSG00000128595	6.583806413
ENSG00000108828	6.5814712
ENSG00000117399	6.580606118
ENSG00000197728	6.57777627
ENSG00000175063	6.574871389
ENSG00000179899	6.572486553
ENSG00000167460	6.568405237
ENSG00000142507	6.56672662
ENSG00000141682	6.562802586
ENSG00000112081	6.562366464
ENSG00000107833	6.560424819
ENSG00000131473	6.560315721
ENSG00000169230	6.555401301
ENSG00000147274	6.554642859
ENSG00000099795	6.551896882
ENSG00000228474	6.550520185
ENSG00000143321	6.538789532
ENSG00000132780	6.528569003
ENSG00000088247	6.525761836
ENSG00000140319	6.520282116
ENSG00000108294	6.518572036
ENSG00000110917	6.517623994
ENSG00000170889	6.51644561
ENSG00000105701	6.516251465
ENSG00000134440	6.498597128
ENSG00000131236	6.498371177
ENSG00000232561	6.495496271
ENSG00000169021	6.495012626
ENSG00000168036	6.487927853
ENSG00000039068	6.487613473
ENSG00000154096	6.484894349
ENSG00000165821	6.481719468
ENSG00000170373	6.481623474
ENSG00000138071	6.477920019
ENSG00000159377	6.475092898
ENSG00000164985	6.474957998
ENSG00000165349	6.474889057
ENSG00000117632	6.47265149
ENSG00000182287	6.471430451
ENSG00000143320	6.471046377
ENSG00000260032	6.464616882
ENSG00000124562	6.45352955
ENSG00000166165	6.453524485
ENSG00000254999	6.443225197
ENSG00000187840	6.442238156
ENSG00000146386	6.432068823
ENSG00000155130	6.431070015
ENSG00000118418	6.430661536
ENSG00000087302	6.425952175
ENSG00000215021	6.419400998
ENSG00000155506	6.419059369
ENSG00000198856	6.419014268
ENSG00000113140	6.408311163
ENSG00000107223	6.40491675
ENSG00000142230	6.396742513
ENSG00000188486	6.395235079
ENSG00000106105	6.393115025
ENSG00000123131	6.392760225
ENSG00000065911	6.392475658
ENSG00000165637	6.389444965
ENSG00000205581	6.386069447
ENSG00000226950	6.381694278
ENSG00000148248	6.381396295
ENSG00000179271	6.377215374
ENSG00000167468	6.375860417
ENSG00000161547	6.375005349
ENSG00000125534	6.374368174
ENSG00000185787	6.371347485
ENSG00000126261	6.367785314
ENSG00000124766	6.364301738
ENSG00000011304	6.362419931
ENSG00000129562	6.360265723
ENSG00000166831	6.357220383
ENSG00000235386	6.356742575
ENSG00000120438	6.356505999
ENSG00000175334	6.354575155
ENSG00000077549	6.354467255
ENSG00000103257	6.347223371
ENSG00000185624	6.339186867
ENSG00000070087	6.338741777
ENSG00000108468	6.337222109
ENSG00000213178	6.336857108
ENSG00000101367	6.336386185
ENSG00000163430	6.335589772
ENSG00000128245	6.334696615
ENSG00000071082	6.334428637
ENSG00000052802	6.333337551
ENSG00000166508	6.328953489
ENSG00000126787	6.32424704
ENSG00000189060	6.318112009
ENSG00000164611	6.31779037
ENSG00000008083	6.3130185
ENSG00000070831	6.312433335
ENSG00000169020	6.311417749
ENSG00000095139	6.310589232
ENSG00000196683	6.309742793
ENSG00000187735	6.307876363
ENSG00000132475	6.306530546
ENSG00000008018	6.304199742
ENSG00000138668	6.303898154
ENSG00000166226	6.302818138
ENSG00000168374	6.298870637
ENSG00000136156	6.297235388
ENSG00000078369	6.294401573
ENSG00000075785	6.29185114
ENSG00000173674	6.290052705
ENSG00000174021	6.289734329
ENSG00000088325	6.286227184
ENSG00000008311	6.285382993
ENSG00000164111	6.282868424
ENSG00000088930	6.280342213
ENSG00000077097	6.279509701
ENSG00000161970	6.272535682
ENSG00000065518	6.26952694
ENSG00000012660	6.262444045
ENSG00000004487	6.261927829
ENSG00000182220	6.258939911
ENSG00000086598	6.256995229
ENSG00000167978	6.255545631
ENSG00000240087	6.254272088
ENSG00000165283	6.251352518
ENSG00000185222	6.24578383
ENSG00000135940	6.240619411
ENSG00000169100	6.239460931
ENSG00000213719	6.234494275
ENSG00000124702	6.232622486
ENSG00000137804	6.232524673
ENSG00000147601	6.229655735
ENSG00000103363	6.22666548
ENSG00000136450	6.225678445
ENSG00000135387	6.22432659
ENSG00000115414	6.224005917
ENSG00000100201	6.221567693
ENSG00000230202	6.213094235
ENSG00000074696	6.211612088
ENSG00000145592	6.211188567
ENSG00000145919	6.208690905
ENSG00000234741	6.205826829
ENSG00000167088	6.205452045
ENSG00000065150	6.205219565
ENSG00000108424	6.203888594
ENSG00000169976	6.200331153
ENSG00000165678	6.195780221
ENSG00000173473	6.195595008
ENSG00000102316	6.194439935
ENSG00000172809	6.194029747
ENSG00000168439	6.193614762
ENSG00000145386	6.193512774
ENSG00000126457	6.193319515
ENSG00000103495	6.190811194
ENSG00000157456	6.189459295
ENSG00000155096	6.180738029
ENSG00000154473	6.178323757
ENSG00000137876	6.177053337
ENSG00000145912	6.173323955
ENSG00000220842	6.1725971
ENSG00000081154	6.166645859
ENSG00000136628	6.165864132
ENSG00000138768	6.16358058
ENSG00000129351	6.163140127
ENSG00000164754	6.162684119
ENSG00000235734	6.161662662
ENSG00000105568	6.155993968
ENSG00000124422	6.154536018
ENSG00000165629	6.154285253
ENSG00000116560	6.153257928
ENSG00000115128	6.151107751
ENSG00000119318	6.145051929
ENSG00000132963	6.142658211
ENSG00000113407	6.141362322
ENSG00000173113	6.138772173
ENSG00000115524	6.137841833
ENSG00000114686	6.135553834
ENSG00000046653	6.131431261
ENSG00000130520	6.123250006
ENSG00000123505	6.122947986
ENSG00000166197	6.122929845
ENSG00000111639	6.121916949
ENSG00000163399	6.118128632
ENSG00000165672	6.112854761
ENSG00000138757	6.112198646
ENSG00000153187	6.110909729
ENSG00000100804	6.110526287
ENSG00000043355	6.108611738
ENSG00000174903	6.104450798
ENSG00000221983	6.104260623
ENSG00000132688	6.103778594
ENSG00000100345	6.099703684
ENSG00000176171	6.093853511
ENSG00000070669	6.093302984
ENSG00000204253	6.091565779
ENSG00000082153	6.090328398
ENSG00000133818	6.087818936
ENSG00000170540	6.083758429
ENSG00000242071	6.083327972
ENSG00000076248	6.079010718
ENSG00000150459	6.075393623
ENSG00000114867	6.074165964
ENSG00000136888	6.073862712
ENSG00000111775	6.072199681
ENSG00000160691	6.072124236
ENSG00000089280	6.069895016
ENSG00000113368	6.06869686
ENSG00000137409	6.062135192
ENSG00000178458	6.061891673
ENSG00000092421	6.061739587
ENSG00000122565	6.061489488
ENSG00000146066	6.060286552
ENSG00000169223	6.058576073
ENSG00000159217	6.054560964
ENSG00000167600	6.054438793
ENSG00000161203	6.05382051
ENSG00000148730	6.051688784
ENSG00000196531	6.047085427
ENSG00000077312	6.046503681
ENSG00000101057	6.045794312
ENSG00000142168	6.044321409
ENSG00000198146	6.044151476
ENSG00000111704	6.043617208
ENSG00000168385	6.042593255
ENSG00000108654	6.04001474
ENSG00000177156	6.038456335
ENSG00000182004	6.036747626
ENSG00000092841	6.03529063
ENSG00000198931	6.033475405
ENSG00000156515	6.031278117
ENSG00000197894	6.030487425
ENSG00000242299	6.023132789
ENSG00000111642	6.023080856
ENSG00000155760	6.021808412
ENSG00000232445	6.018972108
ENSG00000198911	6.013107987
ENSG00000197157	6.012288863
ENSG00000196305	6.011317023
ENSG00000100216	6.009933305
ENSG00000242716	6.00298556
ENSG00000184076	6.002735833
ENSG00000168209	6.002127625
ENSG00000143549	5.997329204
ENSG00000115541	5.995887139
ENSG00000125356	5.99299215
ENSG00000116288	5.987273803
ENSG00000179091	5.982415444
ENSG00000160710	5.981575964
ENSG00000107438	5.977841505
ENSG00000143933	5.977069976
ENSG00000128524	5.974455609
ENSG00000141367	5.970488638
ENSG00000143612	5.969038502
ENSG00000100075	5.962676034
ENSG00000163938	5.962147704
ENSG00000156970	5.961731718
ENSG00000135404	5.96171891
ENSG00000170348	5.958461677
ENSG00000212994	5.955641675
ENSG00000149136	5.955436777
ENSG00000171794	5.949567049
ENSG00000183684	5.947479465
ENSG00000152795	5.947090365
ENSG00000133026	5.945430222
ENSG00000173207	5.944080055
ENSG00000092201	5.941485695
ENSG00000230798	5.935440546
ENSG00000139318	5.932805773
ENSG00000167635	5.931412441
ENSG00000111843	5.930761181
ENSG00000125166	5.92925252
ENSG00000104824	5.928308681
ENSG00000182199	5.927202325
ENSG00000172115	5.926800206
ENSG00000125868	5.922006062
ENSG00000160877	5.921545194
ENSG00000105323	5.92142925
ENSG00000135829	5.919169161
ENSG00000133706	5.918209964
ENSG00000065427	5.915067479
ENSG00000130402	5.914672818
ENSG00000143570	5.912923716
ENSG00000082641	5.90974552
ENSG00000175832	5.908327296
ENSG00000044115	5.906054505
ENSG00000113161	5.904788635
ENSG00000100442	5.904602657
ENSG00000108107	5.90393569
ENSG00000167005	5.903913489
ENSG00000166181	5.903163176
ENSG00000141753	5.902452946
ENSG00000198900	5.899906947
ENSG00000100644	5.899543684
ENSG00000138385	5.89793717
ENSG00000113758	5.897317927
ENSG00000173915	5.894437314
ENSG00000213553	5.890614014
ENSG00000189043	5.889778565
ENSG00000269378	5.889411695
ENSG00000153395	5.888676113
ENSG00000142156	5.888121071
ENSG00000100353	5.887851315
ENSG00000046604	5.887113151
ENSG00000010278	5.886629432
ENSG00000138095	5.885705371
ENSG00000215492	5.883667292
ENSG00000140990	5.877767664
ENSG00000076003	5.877322251
ENSG00000156966	5.871302579
ENSG00000182952	5.871238893
ENSG00000128989	5.871202461
ENSG00000054118	5.863103955
ENSG00000125970	5.863043989
ENSG00000100028	5.863017655
ENSG00000249790	5.862498523
ENSG00000172053	5.857810798
ENSG00000125107	5.855993434
ENSG00000101608	5.855201414
ENSG00000160200	5.853384951
ENSG00000123144	5.853248648
ENSG00000203875	5.852304147
ENSG00000087460	5.8511241
ENSG00000014641	5.850621287
ENSG00000183291	5.848395426
ENSG00000126067	5.847634137
ENSG00000234964	5.84485872
ENSG00000189159	5.844235005
ENSG00000168288	5.840573165
ENSG00000163902	5.837926841
ENSG00000178999	5.836899506
ENSG00000175928	5.836124276
ENSG00000111726	5.834344502
ENSG00000170312	5.829510244
ENSG00000130182	5.827681955
ENSG00000175216	5.826253041
ENSG00000167085	5.823865075
ENSG00000159228	5.8230538
ENSG00000120705	5.820838043
ENSG00000103035	5.819100801
ENSG00000082898	5.817769137
ENSG00000145907	5.81769483
ENSG00000183010	5.817294969
ENSG00000170515	5.813139909
ENSG00000162430	5.812874019
ENSG00000115875	5.810991379
ENSG00000214223	5.80870612
ENSG00000168003	5.808330466
ENSG00000113356	5.806209921
ENSG00000099783	5.805552364
ENSG00000178982	5.804485203
ENSG00000042753	5.80321675
ENSG00000158769	5.803133157
ENSG00000232573	5.802308347
ENSG00000137168	5.801391077
ENSG00000253683	5.801280137
ENSG00000084463	5.799692997
ENSG00000159840	5.799516897
ENSG00000086061	5.799358211
ENSG00000147065	5.799157255
ENSG00000167863	5.79718272
ENSG00000120992	5.797031092
ENSG00000162551	5.792987366
ENSG00000115816	5.792934317
ENSG00000199169	5.791402789
ENSG00000174231	5.789690518
ENSG00000172531	5.789475069
ENSG00000180581	5.785548223
ENSG00000172354	5.785358526
ENSG00000178913	5.785346303
ENSG00000122705	5.78480493
ENSG00000101266	5.783368044
ENSG00000253729	5.78248759
ENSG00000100941	5.782056347
ENSG00000004059	5.781776285
ENSG00000143256	5.779580065
ENSG00000143401	5.777803706
ENSG00000176619	5.777407821
ENSG00000156925	5.776314809
ENSG00000125995	5.775594049
ENSG00000102038	5.774407491
ENSG00000125304	5.774327088
ENSG00000004779	5.771067652
ENSG00000151465	5.770834103
ENSG00000015479	5.769599038
ENSG00000158164	5.767217449
ENSG00000145293	5.763283125
ENSG00000112695	5.76289433
ENSG00000006125	5.762187524
ENSG00000239014	5.761614934
ENSG00000137692	5.76106152
ENSG00000181061	5.759199282
ENSG00000143494	5.758701409
ENSG00000153147	5.756309343
ENSG00000133318	5.755887443
ENSG00000182871	5.755001402
ENSG00000124733	5.753972853
ENSG00000143977	5.753171339
ENSG00000147676	5.752521169
ENSG00000164305	5.748430095
ENSG00000104852	5.746472321
ENSG00000078140	5.746051143
ENSG00000099956	5.743372643
ENSG00000183255	5.742552673
ENSG00000112759	5.74219378
ENSG00000155561	5.740163532
ENSG00000062038	5.736601188
ENSG00000136295	5.736201258
ENSG00000101193	5.735201463
ENSG00000175166	5.73375969
ENSG00000089248	5.732061582
ENSG00000084090	5.730836736
ENSG00000084733	5.730086882
ENSG00000138069	5.729535375
ENSG00000187653	5.727160291
ENSG00000096746	5.724449817
ENSG00000010292	5.724350494
ENSG00000178445	5.722128828
ENSG00000117448	5.721024638
ENSG00000071127	5.71755457
ENSG00000065154	5.71709011
ENSG00000116670	5.716787097
ENSG00000115241	5.716282744
ENSG00000105887	5.714154575
ENSG00000146701	5.711452142
ENSG00000136504	5.711239007
ENSG00000149547	5.710941921
ENSG00000136930	5.710079454
ENSG00000144028	5.709751826
ENSG00000136231	5.707886362
ENSG00000099901	5.706626701
ENSG00000169045	5.705866143
ENSG00000100814	5.704698055
ENSG00000104413	5.70156713
ENSG00000077782	5.700293013
ENSG00000137547	5.699202393
ENSG00000174695	5.697816126
ENSG00000084754	5.695560762
ENSG00000129354	5.694065784
ENSG00000158246	5.691039869
ENSG00000110092	5.690950786
ENSG00000184575	5.68985794
ENSG00000130175	5.686802435
ENSG00000101421	5.685125609
ENSG00000115310	5.684656241
ENSG00000163527	5.683947992
ENSG00000106803	5.68356342
ENSG00000182774	5.681752735
ENSG00000187678	5.680231018
ENSG00000130522	5.673288453
ENSG00000173402	5.672985307
ENSG00000135390	5.672502069
ENSG00000060982	5.672030409
ENSG00000136110	5.669307965
ENSG00000132388	5.669251108
ENSG00000106244	5.667308487
ENSG00000128052	5.662838173
ENSG00000257103	5.65869873
ENSG00000114784	5.655989519
ENSG00000166073	5.655822989
ENSG00000102054	5.655609552
ENSG00000141522	5.655260945
ENSG00000168268	5.654717356
ENSG00000131238	5.654605884
ENSG00000119669	5.653430627
ENSG00000104738	5.650495921
ENSG00000106211	5.647673415
ENSG00000116459	5.646091703
ENSG00000089693	5.645345897
ENSG00000010256	5.644471793
ENSG00000242265	5.64316553
ENSG00000100138	5.642746473
ENSG00000100220	5.642325185
ENSG00000241685	5.639509175
ENSG00000109606	5.639010885
ENSG00000111371	5.638676102
ENSG00000089063	5.638196593
ENSG00000198258	5.636630334
ENSG00000064419	5.63430519
ENSG00000125901	5.63109468
ENSG00000142453	5.630863096
ENSG00000253719	5.628733721
ENSG00000170142	5.626167274
ENSG00000052344	5.625557572
ENSG00000112335	5.625382897
ENSG00000091527	5.625213231
ENSG00000117394	5.61956723
ENSG00000133872	5.618335644
ENSG00000126698	5.61572877
ENSG00000103202	5.615174185
ENSG00000102409	5.61487124
ENSG00000145494	5.613777092
ENSG00000120948	5.613679978
ENSG00000031698	5.612844948
ENSG00000124214	5.612514219
ENSG00000104549	5.611211726
ENSG00000138363	5.610940323
ENSG00000089685	5.610598845
ENSG00000148200	5.608253052
ENSG00000113384	5.605978184
ENSG00000059573	5.602400387
ENSG00000171530	5.600918673
ENSG00000171490	5.598470332
ENSG00000106484	5.598214543
ENSG00000041357	5.597673514
ENSG00000127884	5.59427333
ENSG00000254612	5.592050184
ENSG00000104635	5.590520303
ENSG00000204463	5.589476102
ENSG00000029993	5.58853391
ENSG00000088986	5.588368489
ENSG00000176788	5.587468027
ENSG00000162521	5.587444168
ENSG00000000419	5.585958144
ENSG00000168710	5.585746127
ENSG00000197747	5.583474246
ENSG00000116649	5.581750783
ENSG00000100410	5.578746158
ENSG00000111786	5.573814455
ENSG00000124145	5.57252758
ENSG00000255717	5.570923181
ENSG00000166986	5.570746411
ENSG00000013306	5.569384052
ENSG00000173673	5.566990047
ENSG00000233966	5.56332175
ENSG00000135316	5.563274396
ENSG00000125870	5.563147467
ENSG00000073792	5.563106424
ENSG00000166145	5.554405586
ENSG00000160752	5.554332399
ENSG00000165175	5.553830466
ENSG00000101843	5.55368019
ENSG00000071564	5.553272393
ENSG00000108055	5.552898044
ENSG00000092068	5.551010741
ENSG00000148672	5.548018209
ENSG00000099804	5.547838105
ENSG00000077152	5.54650739
ENSG00000173692	5.546049435
ENSG00000143252	5.544917832
ENSG00000087586	5.542863895
ENSG00000116221	5.538410228
ENSG00000090273	5.537175896
ENSG00000147123	5.536851505
ENSG00000106278	5.536662433
ENSG00000114850	5.535562626
ENSG00000153048	5.535464964
ENSG00000058262	5.532981064
ENSG00000116774	5.531485591
ENSG00000213281	5.530869898
ENSG00000184840	5.530796198
ENSG00000175756	5.530599296
ENSG00000152558	5.53021632
ENSG00000149428	5.530016758
ENSG00000176105	5.529856047
ENSG00000106682	5.525973348
ENSG00000154639	5.524938022
ENSG00000101335	5.523535941
ENSG00000101361	5.522093222
ENSG00000094916	5.521000107
ENSG00000206503	5.518825463
ENSG00000170759	5.51502783
ENSG00000063245	5.514310565
ENSG00000105699	5.513822907
ENSG00000140416	5.510465849
ENSG00000100528	5.510211022
ENSG00000187772	5.50883189
ENSG00000103485	5.508799517
ENSG00000170542	5.508427627
ENSG00000078618	5.507169371
ENSG00000112514	5.505024015
ENSG00000130764	5.50168058
ENSG00000160973	5.499051523
ENSG00000109332	5.494818604
ENSG00000106723	5.493743682
ENSG00000079785	5.493122121
ENSG00000108010	5.492988246
ENSG00000106263	5.491685952
ENSG00000146904	5.491680924
ENSG00000147257	5.489500002
ENSG00000117139	5.488686379
ENSG00000131143	5.488158206
ENSG00000160113	5.4874148
ENSG00000133980	5.486304708
ENSG00000198668	5.486302579
ENSG00000106153	5.482623024
ENSG00000133835	5.482594448
ENSG00000169750	5.481077267
ENSG00000130066	5.478825954
ENSG00000198492	5.477686679
ENSG00000158195	5.474822015
ENSG00000008282	5.47287638
ENSG00000175215	5.472820365
ENSG00000165916	5.4715118
ENSG00000130202	5.470701803
ENSG00000069956	5.469462745
ENSG00000153044	5.468137389
ENSG00000130725	5.466896508
ENSG00000215700	5.466415349
ENSG00000077147	5.466350279
ENSG00000143418	5.461146652
ENSG00000111142	5.458350043
ENSG00000120694	5.457778619
ENSG00000138801	5.45734235
ENSG00000108344	5.456449765
ENSG00000198561	5.456295772
ENSG00000100567	5.451089301
ENSG00000105401	5.448637139
ENSG00000134824	5.448023296
ENSG00000184983	5.447076953
ENSG00000089351	5.444560571
ENSG00000099800	5.443240837
ENSG00000147677	5.442581781
ENSG00000149269	5.441451102
ENSG00000173456	5.43936134
ENSG00000121644	5.438093067
ENSG00000168066	5.43715453
ENSG00000116350	5.436131632
ENSG00000119314	5.435430278
ENSG00000106538	5.435195567
ENSG00000136014	5.432664085
ENSG00000198825	5.431625432
ENSG00000011009	5.429639668
ENSG00000133636	5.429548229
ENSG00000091483	5.429370984
ENSG00000114956	5.427985557
ENSG00000205246	5.426755978
ENSG00000110107	5.426483778
ENSG00000206418	5.425736051
ENSG00000176890	5.423648033
ENSG00000177700	5.418170722
ENSG00000185651	5.417828219
ENSG00000187555	5.414172351
ENSG00000136943	5.412149755
ENSG00000140740	5.411708136
ENSG00000138085	5.411690596
ENSG00000090621	5.410864439
ENSG00000111229	5.41007307
ENSG00000137161	5.408641051
ENSG00000122203	5.404350826
ENSG00000197102	5.404166191
ENSG00000134871	5.402609071
ENSG00000179632	5.402525955
ENSG00000165527	5.400241181
ENSG00000116679	5.400013344
ENSG00000163923	5.399673026
ENSG00000120727	5.399474187
ENSG00000112697	5.398997414
ENSG00000121579	5.392316775
ENSG00000178980	5.391446433
ENSG00000269893	5.391059019
ENSG00000144566	5.389544383
ENSG00000179262	5.389497965
ENSG00000100979	5.387394428
ENSG00000198408	5.385860607
ENSG00000130706	5.385578127
ENSG00000100219	5.384957431
ENSG00000109586	5.384735423
ENSG00000164062	5.384510455
ENSG00000174780	5.383566483
ENSG00000177383	5.383082954
ENSG00000149923	5.38268847
ENSG00000162433	5.381895885
ENSG00000127774	5.381875731
ENSG00000115866	5.381348822
ENSG00000118523	5.380164782
ENSG00000067704	5.379473556
ENSG00000005075	5.378292018
ENSG00000119203	5.376564084
ENSG00000255302	5.376160029
ENSG00000050344	5.375624742
ENSG00000142949	5.372519275
ENSG00000122218	5.370805849
ENSG00000066117	5.370721671
ENSG00000142945	5.36975412
ENSG00000100991	5.366342667
ENSG00000112308	5.36627637
ENSG00000235363	5.365681623
ENSG00000136240	5.36506838
ENSG00000180304	5.364848874
ENSG00000158470	5.361047022
ENSG00000108523	5.360343001
ENSG00000205544	5.359317954
ENSG00000146476	5.356236537
ENSG00000159352	5.354249824
ENSG00000180182	5.353902823
ENSG00000123179	5.3536143
ENSG00000100714	5.351944152
ENSG00000206053	5.346992465
ENSG00000067840	5.34670625
ENSG00000048028	5.346468992
ENSG00000170043	5.34570499
ENSG00000197149	5.344994763
ENSG00000171603	5.344898259
ENSG00000137942	5.34400215
ENSG00000204304	5.343685895
ENSG00000198356	5.340771865
ENSG00000167325	5.340361285
ENSG00000258649	5.337993855
ENSG00000166851	5.33781976
ENSG00000131459	5.33687533
ENSG00000135018	5.336348809
ENSG00000135446	5.335421536
ENSG00000105088	5.331503617
ENSG00000117362	5.330570855
ENSG00000131462	5.329709947
ENSG00000164346	5.328056677
ENSG00000100591	5.327669976
ENSG00000062485	5.327518572
ENSG00000125753	5.325587033
ENSG00000115677	5.324379741
ENSG00000146083	5.322909392
ENSG00000063244	5.321660922
ENSG00000130332	5.321620029
ENSG00000105373	5.318826604
ENSG00000099942	5.318182154
ENSG00000105655	5.318049749
ENSG00000061794	5.316576556
ENSG00000132589	5.316169264
ENSG00000112110	5.316067951
ENSG00000067167	5.314416663
ENSG00000169679	5.310478533
ENSG00000181222	5.30863663
ENSG00000135972	5.308256307
ENSG00000100603	5.305555678
ENSG00000137693	5.30552254
ENSG00000164649	5.305423782
ENSG00000099284	5.30522531
ENSG00000131508	5.304850886
ENSG00000141101	5.302795597
ENSG00000180992	5.302040549
ENSG00000104687	5.301052497
ENSG00000155368	5.300880937
ENSG00000141580	5.300590163
ENSG00000104979	5.300543517
ENSG00000002834	5.299733346
ENSG00000124193	5.299240933
ENSG00000197961	5.298849612
ENSG00000116237	5.298721431
ENSG00000107341	5.297645462
ENSG00000164024	5.297562796
ENSG00000126602	5.296467789
ENSG00000187145	5.295804903
ENSG00000138750	5.294416216
ENSG00000074219	5.293532042
ENSG00000168214	5.292759892
ENSG00000136193	5.292675231
ENSG00000245910	5.2911126
ENSG00000103194	5.290444422
ENSG00000236673	5.289744567
ENSG00000218739	5.288497747
ENSG00000166503	5.287383985
ENSG00000147955	5.286005476
ENSG00000179059	5.28571113
ENSG00000196821	5.285103056
ENSG00000101115	5.283227073
ENSG00000100650	5.281943764
ENSG00000136522	5.281393849
ENSG00000130811	5.28024737
ENSG00000108829	5.274527907
ENSG00000111605	5.272994708
ENSG00000116489	5.270330781
ENSG00000065135	5.26991186
ENSG00000132305	5.268041257
ENSG00000138107	5.267373783
ENSG00000106615	5.263757004
ENSG00000102898	5.263726897
ENSG00000168488	5.263279021
ENSG00000229944	5.263015185
ENSG00000124226	5.26149461
ENSG00000117906	5.261289304
ENSG00000179295	5.260840923
ENSG00000236552	5.25955644
ENSG00000139343	5.259011251
ENSG00000126247	5.25757118
ENSG00000249152	5.256646899
ENSG00000074695	5.256052901
ENSG00000071626	5.255391834
ENSG00000183431	5.254803804
ENSG00000134419	5.251782326
ENSG00000178464	5.251597476
ENSG00000186522	5.25122018
ENSG00000136026	5.250692605
ENSG00000103342	5.250073748
ENSG00000181885	5.249620126
ENSG00000069345	5.248825237
ENSG00000104897	5.24770468
ENSG00000162729	5.246773969
ENSG00000099341	5.246641881
ENSG00000134590	5.244719453
ENSG00000164258	5.24349659
ENSG00000006451	5.24174244
ENSG00000141756	5.239963572
ENSG00000167642	5.239196917
ENSG00000068366	5.238676925
ENSG00000143543	5.23692061
ENSG00000136261	5.236562102
ENSG00000143575	5.236131135
ENSG00000087088	5.235996594
ENSG00000083312	5.235158965
ENSG00000163558	5.234427738
ENSG00000130826	5.233067804
ENSG00000135900	5.230131417
ENSG00000139726	5.228972908
ENSG00000162613	5.228699793
ENSG00000235552	5.228485294
ENSG00000169032	5.22556416
ENSG00000264350	5.224589292
ENSG00000167470	5.222209953
ENSG00000135334	5.22200363
ENSG00000119326	5.21884362
ENSG00000155463	5.217808344
ENSG00000006625	5.215672484
ENSG00000238072	5.215502431
ENSG00000162493	5.213634578
ENSG00000105058	5.211223724
ENSG00000166206	5.209947658
ENSG00000213300	5.209163389
ENSG00000082781	5.208492789
ENSG00000120802	5.207060675
ENSG00000265150	5.204299267
ENSG00000163584	5.202897893
ENSG00000185825	5.202320074
ENSG00000117523	5.200579387
ENSG00000187498	5.197779418
ENSG00000126945	5.19740796
ENSG00000204370	5.19661654
ENSG00000138160	5.196550311
ENSG00000131389	5.196327606
ENSG00000237039	5.19434343
ENSG00000125844	5.193477532
ENSG00000203760	5.190332079
ENSG00000196950	5.189899524
ENSG00000197111	5.188766096
ENSG00000007080	5.188310393
ENSG00000144224	5.187966001
ENSG00000213639	5.184845835
ENSG00000013810	5.184553324
ENSG00000117984	5.184104449
ENSG00000140350	5.182133012
ENSG00000130638	5.181951247
ENSG00000105677	5.181225901
ENSG00000211460	5.1779333
ENSG00000182149	5.176107255
ENSG00000188986	5.175803618
ENSG00000164163	5.173568543
ENSG00000213923	5.173431088
ENSG00000198431	5.172692944
ENSG00000127837	5.172354279
ENSG00000132383	5.169520495
ENSG00000130707	5.16882223
ENSG00000216285	5.166769108
ENSG00000184640	5.165795591
ENSG00000160888	5.164536023
ENSG00000224578	5.164029703
ENSG00000101447	5.163316019
ENSG00000120742	5.163289276
ENSG00000136159	5.163212236
ENSG00000159140	5.162146583
ENSG00000102753	5.162011027
ENSG00000168906	5.161406598
ENSG00000048392	5.160519431
ENSG00000186591	5.15995943
ENSG00000085662	5.159721207
ENSG00000103769	5.159513281
ENSG00000113575	5.159270211
ENSG00000038427	5.158934517
ENSG00000101474	5.158528707
ENSG00000120526	5.15751801
ENSG00000176101	5.157444295
ENSG00000152284	5.156867343
ENSG00000144749	5.154579535
ENSG00000126878	5.154491865
ENSG00000257151	5.153160859
ENSG00000146938	5.152822377
ENSG00000171345	5.1520421
ENSG00000101126	5.151018575
ENSG00000182180	5.150809144
ENSG00000181789	5.149706717
ENSG00000167283	5.149311042
ENSG00000134884	5.14674959
ENSG00000137575	5.144351721
ENSG00000134287	5.14391387
ENSG00000102572	5.143756689
ENSG00000100462	5.142589554
ENSG00000105220	5.141248479
ENSG00000143545	5.140831022
ENSG00000109046	5.140231582
ENSG00000159055	5.140009238
ENSG00000127616	5.139934332
ENSG00000156709	5.138574539
ENSG00000109255	5.138383069
ENSG00000168005	5.138109194
ENSG00000184831	5.137911979
ENSG00000168137	5.136821711
ENSG00000135052	5.135998997
ENSG00000168002	5.135134495
ENSG00000086504	5.135106556
ENSG00000178252	5.13412275
ENSG00000114346	5.133490432
ENSG00000259781	5.133053562
ENSG00000108604	5.132481016
ENSG00000078668	5.13241657
ENSG00000198961	5.130943165
ENSG00000000003	5.127939913
ENSG00000145337	5.126171719
ENSG00000114353	5.12517134
ENSG00000244462	5.125084691
ENSG00000119689	5.124653395
ENSG00000102225	5.1225705
ENSG00000091317	5.122123007
ENSG00000242372	5.11994037
ENSG00000184900	5.119776165
ENSG00000170855	5.119381382
ENSG00000205531	5.11765467
ENSG00000188322	5.11760929
ENSG00000189091	5.11600883
ENSG00000154723	5.115898944
ENSG00000109113	5.115885265
ENSG00000167513	5.113211226
ENSG00000100227	5.110868122
ENSG00000197694	5.110312616
ENSG00000141456	5.108702754
ENSG00000136758	5.10778016
ENSG00000143420	5.107111509
ENSG00000131653	5.106978921
ENSG00000228716	5.106717272
ENSG00000140157	5.106688559
ENSG00000232301	5.105962724
ENSG00000214078	5.10577113
ENSG00000119383	5.105344363
ENSG00000139921	5.104938767
ENSG00000168090	5.104696046
ENSG00000264281	5.10467435
ENSG00000179361	5.104085701
ENSG00000053438	5.103403019
ENSG00000130723	5.101092923
ENSG00000104964	5.098903605
ENSG00000099817	5.098511403
ENSG00000140612	5.098445478
ENSG00000264919	5.098414339
ENSG00000175029	5.098068492
ENSG00000008394	5.097392357
ENSG00000133142	5.096526149
ENSG00000134758	5.09551391
ENSG00000132591	5.09515816
ENSG00000231503	5.095137827
ENSG00000124789	5.095015576
ENSG00000066135	5.09438126
ENSG00000047315	5.094378854
ENSG00000065548	5.093935061
ENSG00000109180	5.092986598
ENSG00000100749	5.092952327
ENSG00000185721	5.092110647
ENSG00000073111	5.091774912
ENSG00000111667	5.091630113
ENSG00000117318	5.090882614
ENSG00000172336	5.090550935
ENSG00000159111	5.090413998
ENSG00000196591	5.089026295
ENSG00000079462	5.088489059
ENSG00000137193	5.087572959
ENSG00000104805	5.087275106
ENSG00000116752	5.087221975
ENSG00000175826	5.082562819
ENSG00000134684	5.082171176
ENSG00000110880	5.078186253
ENSG00000130748	5.077224433
ENSG00000102241	5.077028156
ENSG00000129083	5.076846494
ENSG00000165264	5.07508066
ENSG00000130204	5.074224361
ENSG00000253352	5.072967021
ENSG00000184007	5.072120598
ENSG00000116062	5.071335204
ENSG00000177889	5.070117637
ENSG00000148834	5.068644466
ENSG00000100813	5.068546423
ENSG00000058804	5.068379648
ENSG00000143149	5.066599917
ENSG00000049541	5.06650101
ENSG00000164251	5.065924422
ENSG00000055044	5.063211523
ENSG00000268942	5.062967837
ENSG00000074201	5.062293279
ENSG00000102996	5.060182155
ENSG00000126453	5.059529865
ENSG00000178719	5.059085787
ENSG00000096717	5.058400116
ENSG00000100304	5.058101974
ENSG00000101161	5.057597144
ENSG00000072506	5.05748266
ENSG00000131467	5.056271579
ENSG00000255356	5.055868676
ENSG00000117862	5.055648515
ENSG00000147684	5.053843868
ENSG00000013275	5.053593818
ENSG00000049449	5.051485281
ENSG00000149100	5.0509072
ENSG00000130294	5.05053064
ENSG00000128951	5.049630567
ENSG00000175582	5.04957416
ENSG00000139112	5.047220654
ENSG00000177425	5.047068016
ENSG00000134690	5.04545872
ENSG00000096696	5.042013844
ENSG00000165934	5.041330717
ENSG00000136485	5.039501311
ENSG00000133226	5.038199588
ENSG00000116161	5.037859101
ENSG00000216819	5.034762677
ENSG00000124532	5.034182983
ENSG00000099977	5.03291356
ENSG00000105223	5.032503453
ENSG00000144354	5.030991821
ENSG00000129195	5.03096046
ENSG00000123091	5.030032298
ENSG00000035687	5.028260155
ENSG00000159346	5.026408215
ENSG00000180817	5.026127382
ENSG00000091409	5.026041542
ENSG00000153989	5.02573465
ENSG00000260362	5.025489086
ENSG00000109062	5.024844878
ENSG00000181192	5.023602699
ENSG00000104889	5.02339375
ENSG00000085449	5.023277932
ENSG00000235508	5.022189052
ENSG00000167986	5.022071443
ENSG00000171940	5.021788062
ENSG00000156453	5.021591313
ENSG00000133393	5.021311558
ENSG00000134574	5.02103738
ENSG00000079616	5.02047191
ENSG00000096063	5.019587234
ENSG00000111897	5.019421462
ENSG00000094804	5.019402717
ENSG00000011260	5.019339484
ENSG00000237649	5.019087771
ENSG00000142669	5.017768365
ENSG00000141510	5.01742345
ENSG00000111144	5.017156693
ENSG00000085377	5.015871224
ENSG00000172239	5.014597688
ENSG00000107854	5.014080392
ENSG00000197744	5.013973289
ENSG00000114978	5.013509619
ENSG00000204388	5.012465175
ENSG00000185650	5.010221548
ENSG00000151725	5.01020131
ENSG00000171425	5.009999802
ENSG00000086712	5.009512012
ENSG00000271347	5.009085894
ENSG00000174721	5.008420452
ENSG00000157227	5.007427219
ENSG00000147164	5.006192274
ENSG00000127947	5.004526733
ENSG00000167771	5.002489252
ENSG00000162191	5.00078716
ENSG00000198728	5.000478143
ENSG00000079739	5.000249223
ENSG00000162738	5.000170048
ENSG00000163811	4.999966392
ENSG00000119655	4.998698819
ENSG00000147027	4.997314172
ENSG00000198015	4.997224859
ENSG00000168291	4.996177582
ENSG00000122884	4.993054034
ENSG00000204899	4.99218479
ENSG00000112984	4.99151607
ENSG00000064995	4.990702092
ENSG00000134323	4.990523583
ENSG00000102226	4.990162423
ENSG00000047849	4.989619647
ENSG00000166582	4.988729278
ENSG00000127337	4.986663255
ENSG00000114503	4.986209602
ENSG00000086232	4.985923264
ENSG00000107372	4.98532351
ENSG00000163466	4.983042732
ENSG00000108179	4.982855171
ENSG00000117724	4.982535825
ENSG00000101365	4.981260623
ENSG00000082212	4.980461737
ENSG00000165997	4.980317203
ENSG00000007255	4.979839562
ENSG00000072571	4.977129914
ENSG00000133703	4.975922773
ENSG00000060138	4.975532308
ENSG00000113583	4.974742173
ENSG00000171848	4.974487405
ENSG00000087365	4.973793322
ENSG00000092964	4.973771934
ENSG00000119139	4.973765662
ENSG00000184432	4.972813986
ENSG00000213593	4.971541488
ENSG00000149480	4.971169833
ENSG00000163166	4.971068442
ENSG00000147669	4.970676042
ENSG00000140575	4.968916071
ENSG00000106537	4.968807833
ENSG00000113810	4.968090362
ENSG00000182087	4.968063905
ENSG00000131876	4.966973194
ENSG00000158864	4.966391634
ENSG00000164615	4.966278142
ENSG00000114416	4.965537265
ENSG00000255112	4.965168351
ENSG00000163444	4.964872245
ENSG00000090863	4.964087162
ENSG00000154719	4.962359968
ENSG00000130227	4.962255622
ENSG00000113312	4.961680482
ENSG00000174437	4.960785437
ENSG00000158710	4.959114169
ENSG00000111674	4.959106595
ENSG00000180370	4.958139896
ENSG00000160963	4.958017191
ENSG00000144895	4.95620034
ENSG00000022840	4.954310232
ENSG00000198952	4.953472068
ENSG00000175602	4.953003742
ENSG00000174100	4.951926744
ENSG00000100836	4.951424968
ENSG00000141030	4.950473776
ENSG00000138430	4.94978362
ENSG00000117748	4.949272012
ENSG00000107625	4.94883288
ENSG00000170779	4.947678517
ENSG00000109919	4.947020174
ENSG00000056998	4.947014431
ENSG00000183207	4.946132182
ENSG00000153046	4.942708836
ENSG00000107874	4.942417816
ENSG00000133275	4.941666012
ENSG00000080608	4.941036983
ENSG00000145860	4.939924504
ENSG00000017797	4.939584822
ENSG00000131171	4.939328966
ENSG00000100401	4.93848063
ENSG00000168092	4.938364949
ENSG00000089289	4.937502013
ENSG00000164091	4.937189758
ENSG00000134717	4.936786879
ENSG00000186184	4.936673911
ENSG00000103429	4.93636291
ENSG00000103855	4.934042324
ENSG00000101003	4.933609029
ENSG00000056050	4.933490365
ENSG00000269728	4.932003287
ENSG00000108256	4.931365383
ENSG00000163950	4.93097486
ENSG00000116478	4.930314249
ENSG00000164687	4.930016727
ENSG00000141858	4.929025767
ENSG00000141985	4.928975927
ENSG00000163634	4.92857506
ENSG00000159131	4.928083663
ENSG00000247556	4.927836725
ENSG00000108349	4.927519756
ENSG00000096080	4.926162214
ENSG00000260260	4.924730044
ENSG00000172795	4.924186833
ENSG00000111707	4.923728521
ENSG00000128059	4.92113998
ENSG00000269962	4.920956396
ENSG00000106367	4.920464905
ENSG00000154380	4.920190781
ENSG00000158435	4.919442829
ENSG00000112640	4.918712469
ENSG00000162734	4.916999746
ENSG00000181610	4.916896799
ENSG00000086758	4.916363474
ENSG00000136068	4.915991317
ENSG00000175550	4.915845235
ENSG00000129128	4.915601106
ENSG00000159873	4.91501922
ENSG00000100522	4.91492366
ENSG00000089154	4.914097323
ENSG00000196504	4.913631538
ENSG00000164109	4.913568201
ENSG00000148773	4.913236692
ENSG00000182944	4.912964718
ENSG00000105968	4.912118089
ENSG00000103512	4.910394316
ENSG00000143924	4.91013369
ENSG00000097007	4.909882732
ENSG00000109084	4.909109022
ENSG00000168496	4.90909102
ENSG00000188186	4.90881102
ENSG00000104517	4.907727153
ENSG00000119705	4.907474968
ENSG00000131475	4.907371348
ENSG00000072274	4.906271421
ENSG00000100764	4.904320571
ENSG00000135821	4.904118436
ENSG00000101557	4.903527351
ENSG00000163918	4.903230393
ENSG00000158615	4.902683725
ENSG00000123560	4.902346582
ENSG00000086065	4.90056118
ENSG00000141425	4.899344218
ENSG00000030582	4.899017461
ENSG00000250479	4.89897286
ENSG00000204574	4.898421065
ENSG00000213246	4.896969288
ENSG00000168883	4.895871795
ENSG00000184602	4.89552255
ENSG00000055917	4.894958479
ENSG00000152240	4.893348681
ENSG00000111481	4.893155462
ENSG00000189241	4.892868967
ENSG00000224837	4.892790232
ENSG00000187446	4.89207011
ENSG00000143569	4.891567063
ENSG00000114902	4.890902832
ENSG00000165512	4.890883755
ENSG00000100889	4.890060832
ENSG00000099995	4.888842975
ENSG00000129353	4.888199303
ENSG00000136603	4.887602438
ENSG00000011426	4.887460985
ENSG00000055070	4.887140716
ENSG00000122140	4.886725624
ENSG00000138279	4.88615449
ENSG00000250317	4.884245839
ENSG00000180190	4.88424143
ENSG00000091972	4.883652912
ENSG00000120733	4.88362493
ENSG00000165304	4.883081037
ENSG00000175390	4.881891006
ENSG00000132432	4.881759086
ENSG00000091542	4.881684158
ENSG00000143727	4.881354375
ENSG00000055130	4.881133233
ENSG00000177731	4.881116269
ENSG00000164904	4.879928443
ENSG00000067064	4.879515744
ENSG00000087077	4.879468264
ENSG00000167674	4.879196317
ENSG00000106636	4.87784227
ENSG00000167315	4.877494117
ENSG00000138758	4.877408411
ENSG00000238142	4.875707846
ENSG00000166595	4.875123353
ENSG00000088882	4.874633335
ENSG00000158417	4.874143238
ENSG00000167191	4.873219198
ENSG00000100504	4.871963932
ENSG00000204394	4.871780353
ENSG00000155115	4.871372863
ENSG00000157216	4.869975148
ENSG00000069248	4.869966494
ENSG00000120053	4.86956104
ENSG00000102900	4.868821583
ENSG00000156875	4.868729783
ENSG00000085733	4.867584266
ENSG00000116754	4.867265166
ENSG00000122786	4.866574784
ENSG00000092010	4.864944246
ENSG00000100811	4.861650084
ENSG00000164919	4.861261824
ENSG00000172660	4.861234879
ENSG00000124181	4.860974419
ENSG00000123143	4.860929077
ENSG00000182054	4.860908357
ENSG00000115216	4.860906804
ENSG00000128045	4.860767206
ENSG00000244716	4.860411815
ENSG00000111206	4.860076585
ENSG00000128654	4.859568948
ENSG00000086666	4.858038941
ENSG00000139641	4.857225647
ENSG00000117868	4.856752597
ENSG00000120265	4.85591613
ENSG00000170275	4.855408794
ENSG00000164054	4.855341598
ENSG00000071794	4.855070624
ENSG00000148700	4.852241802
ENSG00000164405	4.85195817
ENSG00000084774	4.849037735
ENSG00000062194	4.848734497
ENSG00000076604	4.847806572
ENSG00000072042	4.846894861
ENSG00000204387	4.846346919
ENSG00000136143	4.846273395
ENSG00000137815	4.845540884
ENSG00000026025	4.845391506
ENSG00000099875	4.845211435
ENSG00000071051	4.842024806
ENSG00000157110	4.841555481
ENSG00000205937	4.840757336
ENSG00000168894	4.840120738
ENSG00000106628	4.840116388
ENSG00000163597	4.83965658
ENSG00000133606	4.838314532
ENSG00000131504	4.83764376
ENSG00000105355	4.836354604
ENSG00000130770	4.835961759
ENSG00000136149	4.835563459
ENSG00000125871	4.835454211
ENSG00000131016	4.834810711
ENSG00000173065	4.834302211
ENSG00000118640	4.833615056
ENSG00000165804	4.83273353
ENSG00000241837	4.830308416
ENSG00000197461	4.829768016
ENSG00000179918	4.828532195
ENSG00000154174	4.827985648
ENSG00000183726	4.827596796
ENSG00000186310	4.827250069
ENSG00000153767	4.827058607
ENSG00000143436	4.827042987
ENSG00000143153	4.826450415
ENSG00000087087	4.826260047
ENSG00000121766	4.826011822
ENSG00000151923	4.825641616
ENSG00000114573	4.824754121
ENSG00000120437	4.824087898
ENSG00000171988	4.822990474
ENSG00000113643	4.822291789
ENSG00000048544	4.820581693
ENSG00000119787	4.81890616
ENSG00000007520	4.8175367
ENSG00000101911	4.817505398
ENSG00000102974	4.816315987
ENSG00000134809	4.816176434
ENSG00000254726	4.816079306
ENSG00000106299	4.8156965
ENSG00000117713	4.814003528
ENSG00000133134	4.813966036
ENSG00000172893	4.81388039
ENSG00000169174	4.813638688
ENSG00000270170	4.813368027
ENSG00000072832	4.813000819
ENSG00000175193	4.81298575
ENSG00000134058	4.812879653
ENSG00000130724	4.812773778
ENSG00000143815	4.812189135
ENSG00000112378	4.810649276
ENSG00000147050	4.809535228
ENSG00000232388	4.809030319
ENSG00000154518	4.809010903
ENSG00000207652	4.808539471
ENSG00000149187	4.808202067
ENSG00000104131	4.807455111
ENSG00000125968	4.807026256
ENSG00000179958	4.804883957
ENSG00000174547	4.804558525
ENSG00000069482	4.803155852
ENSG00000130508	4.802914541
ENSG00000132182	4.80269444
ENSG00000121741	4.802129136
ENSG00000136108	4.801249588
ENSG00000244180	4.800728823
ENSG00000108671	4.799433379
ENSG00000143398	4.799204832
ENSG00000150779	4.799115881
ENSG00000119421	4.798198191
ENSG00000136813	4.797740197
ENSG00000196937	4.797407345
ENSG00000118971	4.796399452
ENSG00000123983	4.794901612
ENSG00000132485	4.793671885
ENSG00000134986	4.793629268
ENSG00000160213	4.792401207
ENSG00000198554	4.791757614
ENSG00000099624	4.791202962
ENSG00000116120	4.790375398
ENSG00000090060	4.79016568
ENSG00000131495	4.788347025
ENSG00000230623	4.787544655
ENSG00000185896	4.786979715
ENSG00000225921	4.786162661
ENSG00000138032	4.78607484
ENSG00000112312	4.785158577
ENSG00000265681	4.784611193
ENSG00000144231	4.783605303
ENSG00000136045	4.783582483
ENSG00000196656	4.782383852
ENSG00000235688	4.78180891
ENSG00000115540	4.778293631
ENSG00000147853	4.778114648
ENSG00000123595	4.775753157
ENSG00000101972	4.775460749
ENSG00000124614	4.775267546
ENSG00000221823	4.775230571
ENSG00000136448	4.773810873
ENSG00000183943	4.772736364
ENSG00000064102	4.772710651
ENSG00000118707	4.771971345
ENSG00000039123	4.771354251
ENSG00000110651	4.770581772
ENSG00000106554	4.769204503
ENSG00000112655	4.767172956
ENSG00000119616	4.764882161
ENSG00000255192	4.764738364
ENSG00000129515	4.764084884
ENSG00000146670	4.763974384
ENSG00000076382	4.76310348
ENSG00000171681	4.760828138
ENSG00000089737	4.760476959
ENSG00000163655	4.760429013
ENSG00000180398	4.756623413
ENSG00000111581	4.756058885
ENSG00000136518	4.756005459
ENSG00000173894	4.75547976
ENSG00000241468	4.755195615
ENSG00000111530	4.753768459
ENSG00000104969	4.753755266
ENSG00000175203	4.751907822
ENSG00000131100	4.750279403
ENSG00000156642	4.750150409
ENSG00000105605	4.749676583
ENSG00000149658	4.748973697
ENSG00000066557	4.748732041
ENSG00000112742	4.747827095
ENSG00000126254	4.747334237
ENSG00000182979	4.747079086
ENSG00000203950	4.746991567
ENSG00000155876	4.746290824
ENSG00000197622	4.744367027
ENSG00000132142	4.74403481
ENSG00000120539	4.743978213
ENSG00000166333	4.742705239
ENSG00000159593	4.741800274
ENSG00000133169	4.741214352
ENSG00000169855	4.7410995
ENSG00000167670	4.740379655
ENSG00000138685	4.740072002
ENSG00000217716	4.738686905
ENSG00000115806	4.738555744
ENSG00000196365	4.736920243
ENSG00000166797	4.736251882
ENSG00000145555	4.735600895
ENSG00000164442	4.734800331
ENSG00000100412	4.734668169
ENSG00000117118	4.733498257
ENSG00000145050	4.733230994
ENSG00000172340	4.733209422
ENSG00000155438	4.732834796
ENSG00000180198	4.730453313
ENSG00000077942	4.730333082
ENSG00000140264	4.728433316
ENSG00000265830	4.727817677
ENSG00000198176	4.727266946
ENSG00000218283	4.727158828
ENSG00000179115	4.726750817
ENSG00000172725	4.726326124
ENSG00000169018	4.72541405
ENSG00000109861	4.725314388
ENSG00000120063	4.725268296
ENSG00000196290	4.72417179
ENSG00000117335	4.723941325
ENSG00000137312	4.723289192
ENSG00000104695	4.723021398
ENSG00000138760	4.722403635
ENSG00000198380	4.72203502
ENSG00000182154	4.721878196
ENSG00000180776	4.721690029
ENSG00000175643	4.721412032
ENSG00000139800	4.721314462
ENSG00000115762	4.720300147
ENSG00000147596	4.718488232
ENSG00000134644	4.717973906
ENSG00000137944	4.717653919
ENSG00000178988	4.715266745
ENSG00000066044	4.712674018
ENSG00000116898	4.712207716
ENSG00000122378	4.711533541
ENSG00000132819	4.711146148
ENSG00000115365	4.710196904
ENSG00000124222	4.708259544
ENSG00000176014	4.708066014
ENSG00000124155	4.708064055
ENSG00000004864	4.707950622
ENSG00000123989	4.707604599
ENSG00000109929	4.706742888
ENSG00000108960	4.705285251
ENSG00000111602	4.705099028
ENSG00000139514	4.702447658
ENSG00000186480	4.701528381
ENSG00000117122	4.701178137
ENSG00000120137	4.700578251
ENSG00000148229	4.700516001
ENSG00000132698	4.69862109
ENSG00000120253	4.697463156
ENSG00000103145	4.697119537
ENSG00000146223	4.695943299
ENSG00000056097	4.69487592
ENSG00000172586	4.694856384
ENSG00000133935	4.693945859
ENSG00000123213	4.693091411
ENSG00000108588	4.693026924
ENSG00000214194	4.691919052
ENSG00000150768	4.691463388
ENSG00000149115	4.691409936
ENSG00000089327	4.690040718
ENSG00000119414	4.689453218
ENSG00000185236	4.688933857
ENSG00000123349	4.688693472
ENSG00000130312	4.688320639
ENSG00000060237	4.687888417
ENSG00000106049	4.686980207
ENSG00000105404	4.685947957
ENSG00000152102	4.685892146
ENSG00000226781	4.685292328
ENSG00000083937	4.684768092
ENSG00000167900	4.684527586
ENSG00000220749	4.683748866
ENSG00000077809	4.68287647
ENSG00000211450	4.682279387
ENSG00000196411	4.680650521
ENSG00000120889	4.67816592
ENSG00000157020	4.677671217
ENSG00000244398	4.67744249
ENSG00000115758	4.677239963
ENSG00000122952	4.676973588
ENSG00000068489	4.676626067
ENSG00000198791	4.676099962
ENSG00000131652	4.675604053
ENSG00000057757	4.67555424
ENSG00000161654	4.674392274
ENSG00000133243	4.673829604
ENSG00000112237	4.672192194
ENSG00000134970	4.672069895
ENSG00000230989	4.671783703
ENSG00000115306	4.671780611
ENSG00000065000	4.67159121
ENSG00000185641	4.671011944
ENSG00000136536	4.670741053
ENSG00000258486	4.670737721
ENSG00000077380	4.670438032
ENSG00000164096	4.669514807
ENSG00000101220	4.668600065
ENSG00000105426	4.667947894
ENSG00000171792	4.667340696
ENSG00000108946	4.665540643
ENSG00000064607	4.664598849
ENSG00000141504	4.664259745
ENSG00000162704	4.664248239
ENSG00000162522	4.664179953
ENSG00000072110	4.663700378
ENSG00000169217	4.66268028
ENSG00000131269	4.662109378
ENSG00000111266	4.661712375
ENSG00000128849	4.661660446
ENSG00000181588	4.661383005
ENSG00000103449	4.659777611
ENSG00000182636	4.659710618
ENSG00000204592	4.658689754
ENSG00000170340	4.658251689
ENSG00000110075	4.658001595
ENSG00000168159	4.657495669
ENSG00000170035	4.656331337
ENSG00000105700	4.655460867
ENSG00000122591	4.655386725
ENSG00000176986	4.655148912
ENSG00000204469	4.654705238
ENSG00000035141	4.653794096
ENSG00000142173	4.653338965
ENSG00000132002	4.653246003
ENSG00000182512	4.652731702
ENSG00000198093	4.65261061
ENSG00000251603	4.652383934
ENSG00000125651	4.652257634
ENSG00000160813	4.651550063
ENSG00000114062	4.651430193
ENSG00000121390	4.650528551
ENSG00000223756	4.649898549
ENSG00000119013	4.649330509
ENSG00000072071	4.649235175
ENSG00000117114	4.648140913
ENSG00000135521	4.647984129
ENSG00000136868	4.647913016
ENSG00000085840	4.646668079
ENSG00000113552	4.645221458
ENSG00000172534	4.64294588
ENSG00000160208	4.642454648
ENSG00000105669	4.641711941
ENSG00000167747	4.641156602
ENSG00000196363	4.639566145
ENSG00000128829	4.639437708
ENSG00000159399	4.639270166
ENSG00000126934	4.638559888
ENSG00000244313	4.638337432
ENSG00000167792	4.638308818
ENSG00000185627	4.636937619
ENSG00000169627	4.636786577
ENSG00000158941	4.636731128
ENSG00000146072	4.636608818
ENSG00000136802	4.636173303
ENSG00000136982	4.634251551
ENSG00000137124	4.633804102
ENSG00000141736	4.633410816
ENSG00000104529	4.63333242
ENSG00000123485	4.632503837
ENSG00000116209	4.632244098
ENSG00000125944	4.632077205
ENSG00000188976	4.632054384
ENSG00000125912	4.630171825
ENSG00000146535	4.629962584
ENSG00000159592	4.628355532
ENSG00000181026	4.628309431
ENSG00000185664	4.628082911
ENSG00000162702	4.627549656
ENSG00000265660	4.627076853
ENSG00000100883	4.626727588
ENSG00000137207	4.622319185
ENSG00000142549	4.622148295
ENSG00000213465	4.622058984
ENSG00000162385	4.621621941
ENSG00000153201	4.620339015
ENSG00000205213	4.619677106
ENSG00000120885	4.618976232
ENSG00000214253	4.618810176
ENSG00000225733	4.618786774
ENSG00000147533	4.61822547
ENSG00000161057	4.617623404
ENSG00000198218	4.617524617
ENSG00000167700	4.616218333
ENSG00000169992	4.615911832
ENSG00000104067	4.615834431
ENSG00000111328	4.61541644
ENSG00000108064	4.615411777
ENSG00000056661	4.614867333
ENSG00000100320	4.61486493
ENSG00000104960	4.61369647
ENSG00000100297	4.613514016
ENSG00000197006	4.612076498
ENSG00000144746	4.610506216
ENSG00000179820	4.609700763
[truncated: 7,407 more rows]
