# Supplementary material for: The Encyclopedia of Proteome Dynamics: the KinoViewer
Source: Bioinformatics. 2018 Sep 19;35(8):1441–2. doi: 10.1093/bioinformatics/bty823 (PMC6477970; doi:10.1093/bioinformatics/bty823)
Supplement: Supplementary Data [file bty823_supp.zip › bty823-Suppl_data/bty823_kinases_mapping.csv]

uniprot_family	uniprot_gene_name	human_accession	mouse_accession	phospho_site_plus_id	not_tree_mapped
CAMK	Gm4922		Q8C0N0	EG237300	+
CAMK	Gm7168		A0AUV4	EG635895	+
CAMK	Smok2a		Q9QYZ6	Smok2a	+
CAMK	Smok2b		Q9QYZ3	Smok2b	+
CAMK	Smok3a		C0HKC8	Smok3a	+
CAMK	Smok3b		C0HKC9	Smok3b	+
STE	Tssk5		Q8C1R0	Tssk5	+
TK	Smok1		Q9QYZ4		+
TK	Smok4a		A0JLX3		+
TK	Smoktcr		A2KF29		+
Other	DSTYK	Q6XUX3	Q6XUX1	SGK496
Other	PAN3	Q58A45	Q640Q5	PAN3
Atypical	PIK3CA	P42336	P42337	PIK3CA
Atypical	PIK3CG	P48736	Q9JHG7	PIK3CG
Other	CSNK2A3	Q8NEV1		CK2a3
Other	PKDCC	Q504Y2	Q5RJI4	SgK493
Other	SBK2	P0C263	P0C5K1	SGK069
Other	SBK3	P0C264	P0C5K0	SgK110
CAMK	MYLK4	Q86YV6	Q5SUV5	SGK085
CMGC	CDK12	Q9NYV4	Q14AX6	CRK7
CMGC	CDK13	Q14004	Q69ZA1	CHED
CMGC	CDK14	O94921	O35495	PFTAIRE1
CMGC	CDK15	Q96Q40	Q3V3A1	PFTAIRE2
CMGC	CDK16	Q00536	Q04735	PCTAIRE1
CMGC	CDK17	Q00537	Q8K0D0	PCTAIRE2
CMGC	CDK18	Q07002	Q04899	PCTAIRE3
CMGC	CDK19	Q9BWU1	Q8BWD8	CDK19
STE	STRADA	Q7RTN6	Q3UUJ4	STLK5
CAMK	STK40	Q8N2I9	Q7TNL3	SgK495
CMGC	CDK11A	Q9UQ88		CDK11A
CMGC	CDK11B	P21127	P24788	CDK11B
STE	MAP3K15	Q6ZN16	A2AQW0	MAP3K15
TKL	ACVR2A	P27037	P27038	ACTR2
TKL	ACVR2B	Q13705	P27040	ACTR2B
TKL	ANKK1	Q8NFD2	Q8BZ25	SgK288
TKL	TNNI3K	Q59H18	Q5GIG6	HH498
TK	CSF1R	P07333	P09581	FMS
TK	SRMS	Q9H3Y6	Q62270	SRM
TK	STYK1	Q6J9G0	Q6J9G1	SuRTK106
Other	BUB1B	O60566	Q9Z1S0	BUBR1
Other	PEAK1	Q9H792	Q69Z38	SgK269
Other	POMK	Q9H5K3	Q3TUA9	sgk196
CAMK	DCLK3	Q9C098	Q8BWQ5	DCAMKL3
CAMK	KALRN	O60229	A2CG49	Trad
CAMK	PSKH1	P11801	Q91YA2	PSKH1
CAMK	PSKH2	Q96QS6		PSKH2
Other	EIF2AK3	Q9NZJ5	Q9Z2B5	PEK
Other	PLK5	Q496M5	Q4FZD7	PLK5
Other	STK31	Q9BXU1	Q99MW1	SgK396
Other	TEX14	Q8IWB6	Q7M6U3	SgK307
Atypical	FASTK	Q14296	Q9JIX9	FASTK
Atypical	MTOR	P42345	Q9JLN9	FRAP
Atypical	PRKDC	P78527	P97313	DNAPK
AGC	GRK1	Q15835	Q9WVL4	RHOK
AGC	GRK2	P25098	Q99MK8	BARK1
AGC	GRK3	P35626	Q3UYH7	BARK2
AGC	GRK4	P32298	O70291	GPRK4
AGC	GRK5	P34947	Q8VEB1	GPRK5
AGC	GRK6	P43250	O70293	GPRK6
AGC	GRK7	Q8WTQ7		GPRK7
AGC	PDPK2P	Q6A1A2
AGC	RPS6KA1	Q15418	P18653	RSK3
AGC	ROCK1	Q13464	P70335	ROCK1
AGC	ROCK2	O75116	P70336	ROCK2
CAMK	PRKD1	Q15139	Q62101	PKD1
CAMK	PRKD2	Q9BZL6	Q8BZ03	PKD2
CAMK	PRKD3	O94806	Q8K1Y2	PKD3
AGC	AKT1	P31749	P31750	Akt1
AGC	AKT2	P31751	Q60823	Akt2
AGC	AKT3	Q9Y243	Q9WUA6	Akt3
AGC	CDC42BPA	Q5VT25	Q3UU96	MRCKA
AGC	CDC42BPB	Q9Y5S2	Q7TT50	MRCKB
AGC	CDC42BPG	Q6DT37	Q80UW5	DMPK2
AGC	CIT	O14578	P49025	CRIK
AGC	DMPK	Q09013	P54265	DMPK1
AGC	LATS1	O95835	Q8BYR2	LATS1
AGC	LATS2	Q9NRM7	Q7TSJ6	LATS2
AGC	MAST1	Q9Y2H9	Q9R1L5	MAST1
AGC	MAST2	Q6P0Q8	Q60592	MAST2
AGC	MAST3	O60307	Q3U214	MAST3
AGC	MAST4	O15021	Q811L6	MAST4
AGC	MASTL	Q96GX5	Q8C0P0	MASTL
AGC	PDPK1	O15530	Q9Z2A0	PDK1
AGC	PKN1	Q16512	P70268	PKN1
AGC	PKN2	Q16513	Q8BWW9	PKN2
AGC	PKN3	Q6P5Z2	Q8K045	PKN3
AGC	PRKACA	P17612	P05132	PKACa
AGC	PRKACB	P22694	P68181	PKACb
AGC	PRKACG	P22612		PKACg
AGC	PRKCA	P17252	P20444	PKCA
AGC	PRKCB	P05771	P68404	PKCB
AGC	PRKCD	Q05655	P28867	PKCD
AGC	PRKCE	Q02156	P16054	PKCE
AGC	PRKCG	P05129	P63318	PKCG
AGC	PRKCH	P24723	P23298	PKCH
AGC	PRKCI	P41743	Q62074	PKCI
AGC	PRKCQ	Q04759	Q02111	PKCT
AGC	PRKCZ	Q05513	Q02956	PKCZ
AGC	PRKG1	Q13976	P0C605	PKG1
AGC	PRKG2	Q13237	Q61410	PKG2
AGC	PRKX	P51817	Q922R0	PRKX
AGC	PRKY	O43930		PRKY
AGC	RPS6KA2	Q15349	Q9WUT3	RSK1
AGC	RPS6KA3	P51812	P18654	RSK2
AGC	RPS6KA4	O75676	Q9Z2B9	MSK2
AGC	RPS6KA5	O75582	Q8C050	MSK1
AGC	RPS6KA6	Q9UK32	Q7TPS0	RSK4
AGC	RPS6KB1	P23443	Q8BSK8	p70S6K
AGC	RPS6KB2	Q9UBS0	Q9Z1M4	P70S6KB
AGC	SGK1	O00141	Q9WVC6	SGK1
AGC	SGK2	Q9HBY8	Q9QZS5	SGK2
AGC	SGK3	Q96BR1	Q9ERE3	SGK3
AGC	STK38	Q15208	Q91VJ4	NDR1
AGC	STK38L	Q9Y2H1	Q7TSE6	NDR2
CAMK	smkx		Q8C0X8	MarkmE1
CAMK	BRSK1	Q8TDC3	Q5RJI5	BRSK1
CAMK	BRSK2	Q8IWQ3	Q69Z98	BRSK2
CAMK	CAMK1	Q14012	Q91YS8	CAMK1A
CAMK	CAMK1D	Q8IU85	Q8BW96	CAMK1D
CAMK	CAMK1G	Q96NX5	Q91VB2	CAMK1G
CAMK	CAMK2A	Q9UQM7	P11798	CAMK2A
CAMK	CAMK2B	Q13554	P28652	CAMK2B
CAMK	CAMK2D	Q13557	Q6PHZ2	CAMK2D
CAMK	CAMK2G	Q13555	Q923T9	CAMK2G
CAMK	CAMK4	Q16566	P08414	CAMK4
CAMK	CAMKV	Q8NCB2	Q3UHL1	VACAMKL
CAMK	CASK	O14936	O70589	CASK
CAMK	CHEK1	O14757	O35280	CHK1
CAMK	CHEK2	O96017	Q9Z265	CHK2
CAMK	DAPK1	P53355	Q80YE7	DAPK1
CAMK	DAPK2	Q9UIK4	Q8VDF3	DAPK2
CAMK	DAPK3	O43293	O54784	DAPK3
CAMK	DCLK1	O15075	Q9JLM8	DCAMKL1
CAMK	DCLK2	Q8N568	Q6PGN3	DCAMKL2
CAMK	HUNK	P57058	O88866	HUNK
CAMK	MAPKAPK2	P49137	P49138	MAPKAPK2
CAMK	MAPKAPK3	Q16644	Q3UMW7	MAPKAPK3
CAMK	MAPKAPK5	Q8IW41	O54992	MAPKAPK5
CAMK	MARK1	Q9P0L2	Q8VHJ5	MARK1
CAMK	MARK2	Q7KZI7	Q05512	MARK2
CAMK	MARK3	P27448	Q03141	MARK3
CAMK	MARK4	Q96L34	Q8CIP4	MARK4
CAMK	MELK	Q14680	Q61846	MELK
CAMK	MKNK1	Q9BUB5	O08605	MNK1
CAMK	MKNK2	Q9HBH9	Q8CDB0	MNK2
CAMK	MYLK	Q15746	Q6PDN3	smMLCK
CAMK	MYLK2	Q9H1R3	Q8VCR8	skMLCK
CAMK	MYLK3	Q32MK0	Q3UIZ8	caMLCK
CAMK	NIM1K	Q8IY84	Q8BHI9	NIM1
CAMK	NUAK1	O60285	Q641K5	NUAK1
CAMK	NUAK2	Q9H093	Q8BZN4	NUAK2
CAMK	OBSCN	Q5VST9	A2AAJ9	OBSCN
CAMK	PASK	Q96RG2	Q8CEE6	PASK
CAMK	PHKG1	Q16816	P07934	PHKg1
CAMK	PHKG2	P15735	Q9DB30	PHKg2
CAMK	PIM1	P11309	P06803	PIM1
CAMK	PIM2	Q9P1W9	Q62070	PIM2
CAMK	PIM3	Q86V86	P58750	PIM3
CAMK	PNCK	Q6P2M8	Q9QYK9	CaMK1b
CAMK	PRKAA1	Q13131	Q5EG47	AMPKa1
CAMK	PRKAA2	P54646	Q8BRK8	AMPKa2
CAMK	SIK1	P57059	Q60670	SIK
CAMK	SIK2	Q9H0K1	Q8CFH6	QIK
CAMK	SIK3	Q9Y2K2	Q6P4S6	QSK
CAMK	SNRK	Q9NRH2	Q8VDU5	SNRK
CAMK	SPEG	Q15772	Q62407	SPEG
CAMK	STK11	Q15831	Q9WTK7	LKB1
CAMK	STK17A	Q9UEE5		DRAK1
CAMK	STK17B	O94768	Q8BG48	DRAK2
CAMK	STK33	Q9BYT3	Q924X7	STK33
CAMK	Stk-ps2		Q8C0V7
CAMK	TRIB1	Q96RU8	Q8K4K4	TRB1
CAMK	TRIB2	Q92519	Q8K4K3	TRB2
CAMK	TRIB3	Q96RU7	Q8K4K2	TRB3
CAMK	TRIO	O75962	Q0KL02	Trio
CAMK	TSSK1B	Q9BXA7	Q61241	TSSK1
CAMK	TSSK2	Q96PF2	O54863	TSSK2
CAMK	TSSK3	Q96PN8	Q9D2E1	TSSK3
CAMK	TSSK4	Q6SA08	Q9D411	TSSK4
CAMK	TSSK6	Q9BXA6	Q925K9	SSTK
CAMK	TTN	Q8WZ42	A2ASS6	TTN
CK1	CSNK1A1	P48729	Q8BK63	CK1A
CK2	CSNK1A1L	Q8N752		CK1A2
CK3	CSNK1D	P48730	Q9DC28	CK1D
CK4	CSNK1E	P49674	Q9JMK2	CK1E
CK5	CSNK1G1	Q9HCP0	Q8BTH8	CK1G1
CK6	CSNK1G2	P78368	Q8BVP5	CK1G2
CK7	CSNK1G3	Q9Y6M4	Q8C4X2	CK1G3
CK8	TTBK1	Q5TCY1	Q6PCN3	TTBK1
CK9	TTBK2	Q6IQ55	Q3UVR3	TTBK2
CK10	VRK1	Q99986	Q80X41	VRK1
CK11	VRK2	Q86Y07	Q8BN21	VRK2
CK12	VRK3	Q8IV63	Q8K3G5	VRK3
CMGC	CDK1	P06493	P11440	Cdc2
CMGC	CDK10	Q15131	Q3UMM4	CDK10
CMGC	CDK2	P24941	P97377	CDK2
CMGC	CDK20	Q8IZL9	Q9JHU3	ccrk
CMGC	CDK3	Q00526	Q80YP0	CDK3
CMGC	CDK4	P11802	P30285	CDK4
CMGC	CDK5	Q00535	P49615	CDK5
CMGC	CDK6	Q00534	Q64261	CDK6
CMGC	CDK7	P50613	Q03147	CDK7
CMGC	CDK8	P49336	Q8R3L8	CDK8
CMGC	CDK9	P50750	Q99J95	CDK9
CMGC	CDKL1	Q00532	Q8CEQ0	CDKL1
CMGC	CDKL2	Q92772	Q9QUK0	CDKL2
CMGC	CDKL3	Q8IVW4	Q8BLF2	CDKL3
CMGC	CDKL4	Q5MAI5	Q3TZA2	CDKL4
CMGC	CDKL5	O76039	Q3UTQ8	CDKL5
CMGC	CLK1	P49759	P22518	CLK1
CMGC	CLK2	P49760	O35491	CLK2
CMGC	CLK3	P49761	O35492	CLK3
CMGC	CLK4	Q9HAZ1	O35493	CLK4
CMGC	DYRK1A	Q13627	Q61214	DYRK1A
CMGC	DYRK1B	Q9Y463	Q9Z188	DYRK1B
CMGC	DYRK2	Q92630	Q5U4C9	DYRK2
CMGC	DYRK3	O43781	Q922Y0	DYRK3
CMGC	DYRK4	Q9NR20	Q8BI55	DYRK4
CMGC	GSK3A	P49840	Q2NL51	GSK3A
CMGC	GSK3B	P49841	Q9WV60	GSK3B
CMGC	HIPK1	Q86Z02	O88904	HIPK1
CMGC	HIPK2	Q9H2X6	Q9QZR5	HIPK2
CMGC	HIPK3	Q9H422	Q9ERH7	HIPK3
CMGC	HIPK4	Q8NE63	Q3V016	HIPK4
CMGC	ICK	Q9UPZ9	Q9JKV2	ICK
CMGC	MAK	P20794	Q04859	MAK
CMGC	MAPK1	P28482	P63085	ERK2
CMGC	MAPK10	P53779	Q61831	JNK3
CMGC	MAPK11	Q15759	Q9WUI1	P38B
CMGC	MAPK12	P53778	O08911	P38G
CMGC	MAPK13	O15264	Q9Z1B7	P38D
CMGC	MAPK14	Q16539	P47811	P38A
CMGC	MAPK15	Q8TD08	Q80Y86	ERK7
CMGC	MAPK3	P27361	Q63844	ERK1
CMGC	MAPK4	P31152	Q6P5G0	ERK4
CMGC	MAPK6	Q16659	Q61532	ERK3
CMGC	MAPK7	Q13164	Q9WVS8	ERK5
CMGC	MAPK8	P45983	Q91Y86	JNK1
CMGC	MAPK9	P45984	Q9WTU6	JNK2
CMGC	MOK	Q9UQ07	Q9WVS4	MOK
CMGC	NLK	Q9UBE8	O54949	NLK
CMGC	PRPF4B	Q13523	Q61136	PRP4
CMGC	SRPK1	Q96SB4	O70551	SRPK1
CMGC	SRPK2	P78362	O54781	SRPK2
CMGC	SRPK3	Q9UPE1	Q9Z0G2	mssk1
NEK	NEK1	Q96PY6	P51954	NEK1
NEK	NEK10	Q6ZWH5	Q3UGM2	NEK10
NEK	NEK11	Q8NG66	Q8C0Q4	NEK11
NEK	NEK2	P51955	O35942	NEK2
NEK	NEK3	P51956	Q9R0A5	NEK3
NEK	NEK4	P51957	Q9Z1J2	NEK4
NEK	NEK5	Q6P3R8	Q7TSC3	NEK5
NEK	NEK6	Q9HC98	Q9ES70	NEK6
NEK	NEK7	Q8TDX7	Q9ES74	NEK7
NEK	NEK8	Q86SG6	Q91ZR4	NEK8
NEK	NEK9	Q8TD19	Q8K1R7	NEK9
STE	MAP2K1	Q02750	P31938	MAP2K1
STE	MAP2K2	P36507	Q63932	MAP2K2
STE	MAP2K3	P46734	O09110	MAP2K3
STE	MAP2K4	P45985	P47809	MAP2K4
STE	MAP2K5	Q13163	Q9WVS7	MAP2K5
STE	MAP2K6	P52564	P70236	MAP2K6
STE	MAP2K7	O14733	Q8CE90	MAP2K7
STE	MAP3K1	Q13233	P53349	MAP3K1
STE	MAP3K10	Q02779	Q66L42	MLK2
STE	MAP3K11	Q16584	Q80XI6	MLK3
STE	MAP3K12	Q12852	Q60700	DLK
STE	MAP3K13	O43283	Q1HKZ5	LZK
STE	MAP3K14	Q99558	Q9WUL6	NIK
STE	MAP3K19	Q56UN5	E9Q3S4	MAP3K19
STE	MAP3K2	Q9Y2U5	Q61083	MAP3K2
STE	MAP3K20	Q9NYL2	Q9ESL4	ZAK
STE	MAP3K21	Q5TCX8	Q8VDG6	MLK4
STE	MAP3K3	Q99759	Q61084	MAP3K3
STE	MAP3K4	Q9Y6R4	O08648	MAP3K4
STE	MAP3K5	Q99683	O35099	MAP3K5
STE	MAP3K6	O95382	Q9WTR2	MAP3K6
STE	MAP3K7	O43318	Q62073	TAK1
STE	MAP3K8	P41279	Q07174	COT
STE	MAP3K9	P80192	Q3U1V8	MLK1
STE	MAP4K1	Q92918	P70218	HPK1
STE	MAP4K2	Q12851	Q61161	GCK
STE	MAP4K3	Q8IVH8	Q99JP0	KHS2
STE	MAP4K4	O95819	P97820	HGK
STE	MAP4K5	Q9Y4K4	Q8BPM2	KHS1
STE	MINK1	Q8N4C8	Q9JM52	MINK
STE	MYO3A	Q8NEV4	Q8K3H5	MYO3A
STE	MYO3B	Q8WXR4	Q1EG27	MYO3B
STE	NRK	Q7Z2Y5	Q9R0G8	NRK
STE	OXSR1	O95747	Q6P9R2	OSR1
STE	PAK1	Q13153	O88643	PAK1
STE	PAK2	Q13177	Q8CIN4	PAK2
STE	PAK3	O75914	Q61036	PAK3
STE	PAK4	O96013	Q8BTW9	PAK4
STE	PAK5	Q9P286	Q8C015	PAK5
STE	PAK6	Q9NQU5	Q3ULB5	PAK6
STE	PBK	Q96KB5	Q9JJ78	PBK
STE	SLK	Q9H2G2	O54988	SLK
STE	STK10	O94804	O55098	LOK
STE	STK24	Q9Y6E0	Q99KH8	MST3
STE	STK25	O00506	Q9Z2W1	YSK1
STE	STK26	Q9P289	Q99JT2	MST4
STE	STK3	Q13188	Q9JI10	MST2
STE	STK39	Q9UEW8	Q9Z1W9	STLK3
STE	STK4	Q13043	Q9JI11	MST1
STE	STRADB	Q9C0K7	Q8K4T3	STLK6
STE	TAOK1	Q7L7X3	Q5F2E8	TAO1
STE	TAOK2	Q9UL54	Q6ZQ29	TAO2
STE	TAOK3	Q9H2K8	Q8BYC6	TAO3
STE	TNIK	Q9UKE5	P83510	TNIK
TKL	ACVR1	Q04771	P37172	ALK2
TKL	ACVR1B	P36896	Q61271	ALK4
TKL	ACVR1C	Q8NER5	Q8K348	ALK7
TKL	ACVRL1	P37023	Q61288	ALK1
TKL	AMHR2	Q16671	Q8K592	MISR2
TKL	ARAF	P10398	P04627	ARAF
TKL	BMPR1A	P36894	P36895	BMPR1A
TKL	BMPR1B	O00238	P36898	BMPR1B
TKL	BMPR2	Q13873	O35607	BMPR2
TKL	BRAF	P15056	P28028	BRAF
TKL	ILK	Q13418	O55222	ILK
TKL	IRAK1	P51617	Q62406	IRAK1
TKL	IRAK2	O43187	Q8CFA1	IRAK2
TKL	IRAK3	Q9Y616	Q8K4B2	IRAK3
TKL	IRAK4	Q9NWZ3	Q8R4K2	IRAK4
TKL	KSR1	Q8IVT5	Q61097	KSR1
TKL	KSR2	Q6VAB6	Q3UVC0	KSR2
TKL	LIMK1	P53667	P53668	LIMK1
TKL	LIMK2	P53671	O54785	LIMK2
TKL	LRRK1	Q38SD2	Q3UHC2	LRRK1
TKL	LRRK2	Q5S007	Q5S006	LRRK2
TKL	RAF1	P04049	Q99N57	RAF1
TKL	RIPK1	Q13546	Q60855	RIPK1
TKL	RIPK2	O43353	P58801	RIPK2
TKL	RIPK3	Q9Y572	Q9QZL0	RIPK3
TKL	RIPK4	P57078	Q9ERK0	ANKRD3
TKL	TESK1	Q15569	O70146	TESK1
TKL	TESK2	Q96S53	Q8VCT9	TESK2
TKL	TGFBR1	P36897	Q64729	TGFbR1
TKL	TGFBR2	P37173	Q62312	TGFbR2
TK	AATK	Q6ZMQ8	Q80YE4	Lmr1
TK	ABL1	P00519	P00520	ABL1
TK	ABL2	P42684	Q4JIM5	ABL2
TK	ALK	Q9UM73	P97793	ALK
TK	AXL	P30530	Q00993	AXL
TK	BLK	P51451	P16277	BLK
TK	BMX	P51813	P97504	BMX
TK	BTK	Q06187	P35991	BTK
TK	CSK	P41240	P41241	CSK
TK	DDR1	Q08345	Q03146	DDR1
TK	DDR2	Q16832	Q62371	DDR2
TK	EGFR	P00533	Q01279	EGFR
TK	EPHA1	P21709	Q60750	EphA1
TK	EPHA10	Q5JZY3	Q8BYG9	EphA10
TK	EPHA2	P29317	Q03145	EphA2
TK	EPHA3	P29320	P29319	EphA3
TK	EPHA4	P54764	Q03137	EphA4
TK	EPHA5	P54756	Q60629	EphA5
TK	EPHA6	Q9UF33	Q62413	EphA6
TK	EPHA7	Q15375	Q61772	EphA7
TK	EPHA8	P29322	O09127	EphA8
TK	EPHB1	P54762	Q8CBF3	EphB1
TK	EPHB2	P29323	P54763	EphB2
TK	EPHB3	P54753	P54754	EphB3
TK	EPHB4	P54760	P54761	EphB4
TK	EPHB6	O15197	O08644	EPHB6
TK	ERBB2	P04626	P70424	ErbB2
TK	ERBB3	P21860	Q61526	ErbB3
TK	ERBB4	Q15303	Q61527	ErbB4
TK	FER	P16591	P70451	FER
TK	FES	P07332	P16879	FES
TK	FGFR1	P11362	P16092	FGFR1
TK	FGFR2	P21802	P21803	FGFR2
TK	FGFR3	P22607	Q61851	FGFR3
TK	FGFR4	P22455	Q03142	FGFR4
TK	FGR	P09769	P14234	FGR
TK	FLT1	P17948	P35969	FLT1
TK	FLT3	P36888	Q00342	FLT3
TK	FLT4	P35916	P35917	FLT4
TK	FRK	P42685	Q922K9	FRK
TK	FYN	P06241	P39688	FYN
TK	HCK	P08631	P08103	HCK
TK	IGF1R	P08069	Q60751	IGF1R
TK	INSR	P06213	P15208	INSR
TK	INSRR	P14616	Q9WTL4	IRR
TK	ITK	Q08881	Q03526	ITK
TK	JAK1	P23458	P52332	JAK1
TK	JAK2	O60674	Q62120	JAK2
TK	JAK3	P52333	Q62137	JAK3
TK	KDR	P35968	P35918	KDR
TK	KIT	P10721	P05532	KIT
TK	LCK	P06239	P06240	LCK
TK	LMTK2	Q8IWU2	Q3TYD6	Lmr2
TK	LMTK3	Q96Q04	Q5XJV6	Lmr3
TK	LTK	P29376	P08923	LTK
TK	LYN	P07948	P25911	LYN
TK	MATK	P42679	P41242	CTK
TK	MERTK	Q12866	Q60805	Mer
TK	MET	P08581	P16056	MET
TK	MST1R	Q04912	Q62190	Ron
TK	MUSK	O15146	Q61006	MUSK
TK	NTRK1	P04629	Q3UFB7	TrkA
TK	NTRK2	Q16620	P15209	TrkB
TK	NTRK3	Q16288	Q6VNS1	TrkC
TK	PDGFRA	P16234	P26618	PDGFRa
TK	PDGFRB	P09619	P05622	PDGFRb
TK	PTK2	Q05397	P34152	FAK
TK	PTK2B	Q14289	Q9QVP9	Pyk2
TK	PTK6	Q13882	Q64434	Brk
TK	PTK7	Q13308	Q8BKG3	CCK4
TK	RET	P07949	P35546	RET
TK	ROR1	Q01973	Q9Z139	ROR1
TK	ROR2	Q01974	Q9Z138	ROR2
TK	ROS1	P08922	Q78DX7	ROS
TK	RYK	P34925	Q01887	RYK
TK	SRC	P12931	P05480	SRC
TK	SYK	P43405	P48025	SYK
TK	TEC	P42680	P24604	TEC
TK	TEK	Q02763	Q02858	TIE2
TK	TIE1	P35590	Q06806	TIE1
TK	TNK1	Q13470	Q99ML2	TNK1
TK	TNK2	Q07912	O54967	ACK
TK	TXK	P42681	P42682	TXK
TK	TYK2	P29597	Q9R117	TYK2
TK	TYRO3	Q06418	P55144	TYRO3
TK	YES1	P07947	Q04736	Yes
TK	ZAP70	P43403	P43404	ZAP70
Other	AAK1	Q2M2I8	Q3UHJ0	AAK1
Other	AURKA	O14965	P97477	AurA
Other	AURKB	Q96GD4	O70126	AurB
Other	AURKC	Q9UQB9	O88445	AurC
Other	BMP2K	Q9NSY1	Q91Z96	BIKE
Other	BUB1	O43683	O08901	BUB1
Other	CAMKK1	Q8N5S9	Q8VBY2	CaMKK1
Other	CAMKK2	Q96RR4	Q8C078	CaMKK2
Other	CDC7	O00311	Q9Z0H0	CDC7
Other	CHUK	O15111	Q60680	IKKa
Other	CSNK2A1	P68400	Q60737	CK2a1
Other	CSNK2A2	P19784	O54833	CK2a2
Other	EIF2AK1	Q9BQI3	Q9Z2R9	HRI
Other	EIF2AK2	P19525	Q03963	PKR
Other	EIF2AK4	Q9P2K8	Q9QZ05	GCN2
Other	ERN1	O75460	Q9EQY0	IRE1
Other	ERN2	Q76MJ5	Q9Z2E3	IRE2
Other	GAK	O14976	Q99KY4	GAK
Other	HASPIN	Q8TF76	Q9Z0R0	Haspin
Other	IKBKB	O14920	O88351	IKKb
Other	IKBKE	Q14164	Q9R0T8	IKKe
Other	MLKL	Q8NB16	Q9D2Y4	MLKL
Other	MOS	P00540	P00536	MOS
Other	NRBP1	Q9UHY1	Q99J45	NRBP1
Other	NRBP2	Q9NSY0	Q91V36	NRBP2
Other	PDIK1L	Q8N165	Q8QZR7	CLIK1L
Other	PIK3R4	Q99570	Q8VD65	PIK3R4
Other	PINK1	Q9BXM7	Q99MQ3	PINK1
Other	PKMYT1	Q99640	Q9ESG9	MYT1
Other	PLK1	P53350	Q07832	PLK1
Other	PLK2	Q9NYY3	P53351	PLK2
Other	PLK3	Q9H4B4	Q60806	PLK3
Other	PLK4	O00444	Q64702	PLK4
Other	PRAG1	Q86YV5	Q571I4	SgK223
Other	PXK	Q7Z7A4	Q8BX57	Slob
Other	RNASEL	Q05823	Q05921	RNAseL
Other	RPS6KC1	Q96S38	Q8BLK9	RSKL1
Other	RPS6KL1	Q9Y6S9	Q8R2S1	RSKL2
Other	SBK1	Q52WX2	Q8QZX0	sbk
Other	SCYL1	Q96KG9	Q9EQC5	SCYL1
Other	SCYL2	Q6P3W7	Q8CFE4	SCYL2
Other	SCYL3	Q8IZE3	Q9DBQ7	SCYL3
Other	SGK494	Q96LW2	Q5SYL1	SgK494
Other	STK16	O75716	O88697	MPSK1
Other	STK32A	Q8WU08	Q8BGW6	YANK1
Other	STK32B	Q9NY57	Q9JJX8	YANK2
Other	STK32C	Q86UX6	Q8QZV4	YANK3
Other	STK35	Q8TDR2	Q80ZW0	CLIK1
Other	STK36	Q9NRP7	Q69ZM6	fused
Other	STKLD1	Q8NE28	Q80YS9	sgk071
Other	TBCK	Q8TEA7	Q8BM85	TBCK
Other	TBK1	Q9UHD2	Q9WUN2	TBK1
Other	TLK1	Q9UKI8	Q8C0V0	TLK1
Other	TLK2	Q86UE8	O55047	TLK2
Other	TP53RK	Q96S44	Q99PW4	PRPK
Other	TTK	P33981	P35761	TTK
Other	UHMK1	Q8TAS1	P97343	KIS
Other	ULK1	O75385	O70405	ULK1
Other	ULK2	Q8IYT8	Q9QY01	ULK2
Other	ULK3	Q6PHR2	Q3U3Q1	ULK3
Other	ULK4	Q96C45	Q3V129	ULK4
Other	WEE1	P30291	P47810	WEE1
Other	WEE2	P0C1S8	Q66JT0	WEE1B
Other	WNK1	Q9H4A3	P83741	WNK1
Other	WNK2	Q9Y3S1	Q3UH66	WNK2
Other	WNK3	Q9BYP7	Q80XP9	WNK3
Other	WNK4	Q96J92	Q80UE6	WNK4
Atypical	ADCK1	Q86TW2	Q9D0L4	ADCK1
Atypical	ADCK2	Q7Z695	Q6NSR3	ADCK2
Atypical	ADCK5	Q3MIX3	Q80V03	ADCK5
Atypical	COQ8A	Q8NI60	Q60936	ADCK3
Atypical	COQ8B	Q96D53	Q566J8	ADCK4
Atypical	ALPK1	Q96QP1	Q9CXB8	AlphaK3
Atypical	ALPK2	Q86TB3	Q91ZB0	AlphaK2
Atypical	ALPK3	Q96L96	Q924C5	AlphaK1
Atypical	EEF2K	O00418	O08796	eEF2K
Atypical	TRPM6	Q9BX84	Q8CIR4	ChaK2
Atypical	TRPM7	Q96QT4	Q923J1	ChaK1
Atypical	BCKDK	O14874	O55028	BCKDK
Atypical	PDK1	Q15118	Q8BFP9	PDHK1
Atypical	PDK2	Q15119	Q9JK42	PDHK2
Atypical	PDK3	Q15120	Q922H2	PDHK3
Atypical	PDK4	Q16654	O70571	PDHK4
Atypical	ATM	Q13315	Q62388	ATM
Atypical	ATR	Q13535	Q9JKK8	ATR
Atypical	SMG1	Q96Q15	Q8BKX6	SMG1
Atypical	RIOK1	Q9BRS2	Q922Q2	RIOK1
Atypical	RIOK2	Q9BVS4	Q9CQS5	RIOK2
Atypical	RIOK3	O14730	Q9DBU3	RIOK3
